# Supplementary material for: Actin waves guide an outward movement of microclusters in the lymphocyte immunological synapse
Source: EMBO Rep. 2025 Dec 22;27(4):834–52. doi: 10.1038/s44319-025-00676-2 (PMC12936205; doi:10.1038/s44319-025-00676-2)
Supplement: Supplementary file 13 — Movie EV11 [file 44319_2025_676_MOESM13_ESM.zip]

Archive with 3 entries (2 files):
- Movie EV11/
- Movie EV11/Movie EV11.avi
- Movie EV11/Movie EV11.docx
