# Supplementary material for: Actin waves guide an outward movement of microclusters in the lymphocyte immunological synapse
Source: EMBO Rep. 2025 Dec 22;27(4):834–52. doi: 10.1038/s44319-025-00676-2 (PMC12936205; doi:10.1038/s44319-025-00676-2)
Supplement: Supplementary file 23 — Source data Fig. 1 [file 44319_2025_676_MOESM23_ESM.zip]

Archive with 6 entries (6 files):
- Figure 1/Figure 1B.xlsx
- Figure 1/Figure 1E.xlsx
- Figure 1/Figure 1F.xlsx
- Figure 1/Figure 1G.xlsx
- Figure 1/Figure 1H.xlsx
- Figure 1/Figure 1I.xlsx
