# Supplementary material for: Actin waves guide an outward movement of microclusters in the lymphocyte immunological synapse
Source: EMBO Rep. 2025 Dec 22;27(4):834–52. doi: 10.1038/s44319-025-00676-2 (PMC12936205; doi:10.1038/s44319-025-00676-2)
Supplement: Supplementary file 23 — Source data Fig. 1 [file 44319_2025_676_MOESM23_ESM.zip › Figure 1/Figure 1B.xlsx]

## Sheet: Sheet1
Figure 1B	Thresholding Parameters	(On image J)
	min intensity: 80.439
	max intensity 330.817
1Pixel=41.7nm
										SEM
										SD
			SEM
			SD
			mean
