# Supplementary material for: Actin waves guide an outward movement of microclusters in the lymphocyte immunological synapse
Source: EMBO Rep. 2025 Dec 22;27(4):834–52. doi: 10.1038/s44319-025-00676-2 (PMC12936205; doi:10.1038/s44319-025-00676-2)
Supplement: Supplementary file 23 — Source data Fig. 1 [file 44319_2025_676_MOESM23_ESM.zip › Figure 1/Figure 1E.xlsx]

## Sheet: Sheet1
	1E
	P=0.0001871 (MW)
	TCR Anterograde Fraction
	Jurkat 1G4	Mouse Primary T Cell
	0.0714286	0.363636
	0.0526316	0.363636
	0.0909091	0.421053
	0	0.466667
	0	0.62069
	0.125	0.4
	0.173913	0.333333
	0.333333	0.222222
	0.181818	0.5
	0.127273	0.611111
	0.1
SEM	0.0284273	0.0391169
Mean	0.11421	0.430235
