# Supplementary material for: Actin waves guide an outward movement of microclusters in the lymphocyte immunological synapse
Source: EMBO Rep. 2025 Dec 22;27(4):834–52. doi: 10.1038/s44319-025-00676-2 (PMC12936205; doi:10.1038/s44319-025-00676-2)
Supplement: Supplementary file 23 — Source data Fig. 1 [file 44319_2025_676_MOESM23_ESM.zip › Figure 1/Figure 1F.xlsx]

## Sheet: Sheet1
	1F
	P=0.4179(MW)
	TCR Speed(nm/s)
	Jurkat 1G4	Mouse Primary T Cell
	61.875	34.1137
	54.1826	41.6526
	54.2592	55.4188
	34.1384	45.8135
	31.2567	39.9706
	41.6513	41.3768
	44.5338	41.3768
	43.5414	44.2273
	38.9958	39.0587
	44.5807	41.2132
	56.4096
SEM	2.91041	1.74568
Mean	45.9477	42.4222
