# Supplementary material for: Actin waves guide an outward movement of microclusters in the lymphocyte immunological synapse
Source: EMBO Rep. 2025 Dec 22;27(4):834–52. doi: 10.1038/s44319-025-00676-2 (PMC12936205; doi:10.1038/s44319-025-00676-2)
Supplement: Supplementary file 23 — Source data Fig. 1 [file 44319_2025_676_MOESM23_ESM.zip › Figure 1/Figure 1G.xlsx]

## Sheet: Sheet1
	1G	Mann-Whitney U p-value: 0.5365
	Inward TCR velocity	outward TCR velocity
	90.4985	42.7558
	27.3891	35.2422
	54.5192	50.7014
	48.659	44.877
	33.8815	42.7164
	39.8604	25.2017
	43.3741	44.6826
	35.4527	24.184
	35.9567	34.9502
SEM	6.24447	3.04709
mean	45.5101	38.3679
