# Supplementary material for: Actin waves guide an outward movement of microclusters in the lymphocyte immunological synapse
Source: EMBO Rep. 2025 Dec 22;27(4):834–52. doi: 10.1038/s44319-025-00676-2 (PMC12936205; doi:10.1038/s44319-025-00676-2)
Supplement: Supplementary file 23 — Source data Fig. 1 [file 44319_2025_676_MOESM23_ESM.zip › Figure 1/Figure 1H.xlsx]

## Sheet: Sheet1
	p=0.107 Mann whitney
	1H
	Intensity of inward moving features	Intensity of outward moving features
	65.3465	66.7508
	74.2662	72.7212
	60.4976	97.5156
	172.557	108.876
	71.3884	388.989
	79.9849	175.945
	144.35	75.496
	988.562	131.676
	209.032	575.47
	94.4857	153.683
	214.078	129.49
	168.262	128.149
	201.136	1391.19
	147.693	160.623
	98.8552	1590.69
	141.784	989.349
	107.857	145.256
	170.847	329.648
	118.503	333.12
	624.937	171.686
	210.823	237.311
	493.137	135.171
	138.955	400.602
	670.005	192.345
	402.438	144.46
	104.87	220.776
	416.032	1332.14
	449.259	176.194
	1325.53	155.98
	271.12	99.8125
	151.882	81.7335
	400.974	183.456
	93.3947	100.527
	80.5758	99.5718
	104.113	140.93
	116.882	301.161
	703.853	135.404
	106.82	102.436
	97.878	251.987
	187.605	514.713
	98.4472	94.3452
	206.254	868.664
	110.595	107.507
	92.8339	94.3156
	189.273	119.958
	253.441	108.49
	97.8582	118.386
	98.9149	97.6933
	91.3462	150.893
	106.101	246.17
	107.441	351.893
	77.1646	607.614
	77.3665	839.2
	161.972	441.211
	88.458	1322.41
	516.14	610.487
	302.638	608.883
	264.227	1060.04
	631.086	495.877
	1006.82	310.205
	389.773	748.889
	130.397	215.904
	577.585	919.576
	458.779	1054.57
	386.918	131.796
	226.41	270.678
	151.71	161.654
	237.418	187.694
	1185.07	169.327
	113.014	1059.96
	480.84	163.496
	144.028	528.515
	169.644	1051.59
	711.378	1033.98
	106.705	110.655
		105.684
SEM	30.9771	43.5455
Mean	268.269	379.621
