# Supplementary material for: Actin waves guide an outward movement of microclusters in the lymphocyte immunological synapse
Source: EMBO Rep. 2025 Dec 22;27(4):834–52. doi: 10.1038/s44319-025-00676-2 (PMC12936205; doi:10.1038/s44319-025-00676-2)
Supplement: Supplementary file 23 — Source data Fig. 1 [file 44319_2025_676_MOESM23_ESM.zip › Figure 1/Figure 1I.xlsx]

## Sheet: Sheet1
	P value=0.00902
	1I
	Inward moving TCR radial position	Outward TCR radial position
	0.645278	0.334158
	0.424749	0.499677
	0.400384	0.820602
	0.319388	0.358286
	0.44713	0.666579
	0.601278	0.502573
	0.888645	0.327477
	0.350429	0.448614
	0.408579	0.67577
	0.286111	0.781631
	0.171017	0.739249
	0.57243	0.602893
	0.624956	0.737295
	0.337127	0.593305
	0.722785	0.651074
	0.307076	0.611048
	0.203845	0.285807
	0.159772	0.886626
	0.228702	0.226883
	0.317674	0.240383
	0.313424	0.634656
	0.188754	0.257372
	0.351854	0.164358
	0.171388	0.807321
	0.185937	0.445569
	0.165177	0.489903
	0.301957	0.324697
	0.394239	0.421409
	0.325344	0.629508
	0.272779	0.37814
	0.287638	0.507676
	0.412896	0.427581
	0.311591	0.373395
	0.331696	0.623458
	0.20783	0.350285
	0.352351
	0.319839
	0.306483
	0.338624
	0.322218
	0.222318
	0.395353
	0.246886
	0.312233
	0.217473
	0.242645
	0.355807
	0.368375
	0.519614
	0.241121
	0.306227
	0.361775
	0.285484
	0.428003
	0.253236
	0.771396
	0.45502
	0.518968
	0.602589
	0.627822
	0.525995
	0.910076
	0.441144
	0.665897
