# Supplementary material for: Actin waves guide an outward movement of microclusters in the lymphocyte immunological synapse
Source: EMBO Rep. 2025 Dec 22;27(4):834–52. doi: 10.1038/s44319-025-00676-2 (PMC12936205; doi:10.1038/s44319-025-00676-2)
Supplement: Supplementary file 24 — Source data Fig. 2 [file 44319_2025_676_MOESM24_ESM.zip › Figure 2/Figure 2B.xlsx]

## Sheet: Sheet1
	2B
	P=0.00050480 (MW)			P=0.148(MW)
	Actin Anterograde Fraction			Actin speed
	Jurkat 1G4	Mouse Primary T Cell		Jurkat 1G4	Mouse Primary T Cell
	0.207547	0.411184		42.96	48.4778
	0.149466	0.58156		40.1271	41.1495
	0.171521	0.339623		34.9689	43.1814
	0.20082	0.302469		39.9739	31.8528
	0.220297	0.717105		44.4275	35.0903
	0.167742	0.409241		36.5878	41.458
	0.169591	0.503145		43.0625	38.6625
	0.278116	0.755556		76.3716	42.0657
	0.315024	0.488764		75.1748	40.1699
	0.21131	0.302469		65.5617	31.8528
	0.248387	0.457286		60.5837	38.1272
		0.175879			63.4289
SEM	0.0153221	0.0492565		4.67804	2.43202
Mean	0.212711	0.45369		50.8909	41.2931
							0	133.973	167.543	245.857	308.707	251.524	322.902	306.415	319.566
							0	88.4176	-14.4698	-19.4193	-151.126	-312.517	-357.57	-324.985	-348.419
							0	112.625	184.224	258.889	390.354	389.923	303.445	356.194	349.536
							0	-37.0123	-114.629	-218.619	-276.904	-179.333	-133.334	-258.145	-236.974
							0	151.168	38.1201	-24.1643	-103.038	-108.639	-165.143	-121.086	-159.571
							0	30.0986	1.2897	70.9473	170.801	226.298	153.637	202.349	150.874
							0	-83.9906	-179.052	-325.847	-320.594	-377.017	-446.826	-311.11	-417.904
							0	-77.7134	-49.7302	-69.337	-7.576	-145.105	-195.16	-262.863	-377.936
							0	75.7033	202.469	336.875	353.779	315.388	349.472	329.754	337.538
							0	-134.712	-264.028	-311.366	-338.271	-384.886	-395.264	-519.873	-496.229
							0	-31.8529	51.9732	-7.626	-30.1706	102.097	80.9903	119.642	185.313
							0	-44.2008	-13.009	19.5677	160.653	286.115	226.574	209.494	230.776
							0	-140.895	-261.135	-254.857	-258.882	-293.632	-256.729	-93.8932	-198.994
							0	45.7045	114.161	120.424	206.699	262.162	278.981	234.948	333.025
							0	92.4587	62.2773	67.2087	-61.5513	79.9524	219.212	244.89	157.3
							0	-119.903	-143.378	-160.1	-148.768	-113.091	-81.7169	-205.847	-146.621
							0	0.565	79.6803	30.5197	3.2733	62.5598	52.5923	83.5265	156.566
							0	127.112	69.5567	31.7075	-35.8745	56.1641	-0.3971	-110.136	-204.656
							0	-98.3754	-138.134	-88.852	-62.397	-97.6648	-134.812	-268.261	-233.119
							0	-57.4522	-20.8228	87.8271	117.919	11.0505	-16.7595	-44.2639	-127.1
							0	27.8571	6.5275	-41.1809	-8.9675	-17.546	-150.854	-98.0069	-195.023
							0	-75.2913	-75.4999	-137.462	-106.713	-220.546	-160.415	-201.637	-243.763
							0	-94.5237	-30.0725	-19.9145	-34.6415	-134.131	-36.1069	-76.5768	-239.256
							0	-19.1183	55.2914	-44.1966	46.8728	129.201	206.971	176.877	183.797
							0	-1.3418	-24.9985	-40.4416	59.7539	137.802	124.947	-25.6839	-148.686
							0	-116.766	-237.266	-146.899	-154.023	-178.046	-226.875	-328.419	-270.391
							0	22.3369	128.328	281.834	212.379	89.5153	41.3118	-71.6938	-140.421
							0	124.344	48.0151	31.52	24.3635	4.5197	-10.0272	-23.1803	129.051
							0	30.3432	114.947	83.4558	200.433	317.315	260.698	200.515	283.949
							0	-11.5042	51.9115	3.4902	18.7043	29.5804	-66.866	-0.4735	-130.011
							0	-79.0319	-41.2042	-58.0465	5.5318	-101.196	17.4368	-63.8809	-134.396
							0	156.667	94.0996	142.782	71.5243	36.5544	-8.2039	-87.1716	-158.01
							0	4.5218	-58.2449	-108.79	-157.705	-153.024	-62.5609	-118.973	-186.144
							0	89.5314	63.0707	74.9108	70.1565	118.072	164.306	197.014	187.315
							0	20.8506	41.3185	185.871	313.638	171.8	296.277	309.323	174.942
							0	-90.0857	-165.2	-105.583	-201.979	-216.401	-146.081	-102.416	-185.799
							0	-27.7886	-71.3031	-95.3433	-96.6456	-179.124	-127.114	-205.036	-150.873
							0	-141.663	-68.0988	-117.654	-264.738	-192.579	-290.603	-265.897	-300.591
							0	68.9513	104.624	214.537	297.882	345.29	286.341	299.428	252.407
							0	53.5498	-60.7818	-193.399	-269.553	-314.639	-285.572	-353.342	-244.144
							0	88.0877	99.2316	103.131	219.08	189.046	112.88	268.675	238.886
							0	79.3121	-6.5264	-6.5729	-163.108	-154.314	-177.684	-223.802	-143.686
							0	96.3189	104.293	75.9654	168.338	148.871	57.2105	119.484	202.675
							0	52.2234	185.825	157.391	147.246	137.061	146.682	171.392	125.393
							0	75.8007	95.9675	4.6886	-22.3405	-172.983	-150.979	-155.782	-182.359
							0	63.603	152.368	97.8223	222.73	190.944	289.441	192.375	161.915
							0	21.1833	-127.22	-206.594	-240.421	-232.867	-226.88	-275.836	-346.245
							0	-49.5308	84.515	170.098	81.9899	144.801	106.368	172.678	135.335
							0	-146.442	-273.769	-340.5	-442.429	-291.317	-305.323	-262.447	-200.968
							0	136.446	201.893	43.8299	162.297	149.194	195.667	271.648	244.416
							0	128.777	89.0179	204.037	341.508	287.12	412.101	332.202	264.799
							0	-31.7761	13.4169	31.7317	161.646	214.439	193.54	258.635	194.227
							0	117.895	12.1248	-99.5457	-89.2363	69.4728	81.9403	204.707	208.969
							0	-175.332	-249.974	-368.056	-376.173	-419.989	-445.405	-312.051	-251.935
							0	32.394	5.2061	-88.7506	-94.9985	-142.694	-112.611	-59.2672	-214.962
							0	53.5698	9.5512	88.9988	84.3819	116.935	59.4655	224.588	272.514
							0	-4.7445	-76.3579	-54.7166	-106.603	-177.044	-236.546	-341.631	-294.242
							0	-89.1628	-23.8627	-36.7817	-139.239	-171.811	-128.203	-192.964	-184.19
							0	-24.1959	-91.917	-84.8642	-108.996	-160.036	-301.044	-124.209	-165.33
							0	3.1605	140.471	283.18	384.174	454.811	333.412	361.24	270.299
							0	52.6436	46.5431	-7.0105	37.575	-36.4296	-29.5288	-41.0157	-188.107
							0	5.0246	-69.3113	-29.9794	63.3247	147.673	261.276	228.503	253.374
							0	-88.5744	-23.336	-94.6922	-74.435	-43.7221	-78.5676	-185.912	-184.654
							0	84.4814	217.666	278.629	340.909	231.459	290.101	279.417	175.12
							0	153.5	106.4	54.1536	71.8481	125.936	134.826	128.75	213.207
							0	-106.415	-158.969	-35.9928	39.183	24.3483	-76.1477	78.0594	220.485
							0	-38.2019	-83.4584	-204.791	-65.7407	64.5011	-54.7357	-68.8416	-209.281
							0	1.8026	-48.8811	-94.7974	-193.551	-252.399	-293.345	-269.746	-159.175
							0	50.348	208.458	161.096	234.986	221.072	95.6465	255.808	267.078
							0	-24.2622	71.4763	126.676	141.015	209.588	257.978	358.83	443.348
							0	66.0976	180.476	54.3113	-13.4457	71.666	80.171	124.82	150.29
							0	135.321	108.544	153.451	40.985	-9.0531	24.1082	-85.7544	-178.137
							0	91.0978	90.877	49.4334	84.2144	232.909	210.969	186.079	265.614
							0	84.9559	6.7587	42.7562	14.6409	-12.591	7.6376	131.397	184.305
							0	-112.011	-159.914	-35.8804	37.0165	21.7976	-81.4341	72.4995	212.719
							0	45.5477	4.5957	-35.7624	-4.9767	-81.2275	-65.2213	-126.614	-170.531
							0	-38.1991	-84.5456	-206.188	-66.9139	64.5071	-54.8492	-70.0918	-211.734
							0	-79.3681	-107.282	-151.242	-212.385	-254.672	-197.184	-71.3626	-145.377
							0	24.7035	-12.1389	-71.3942	-38.3954	-40.9843	-19.0774	-136.421	-128.863
							0	4.3885	97.6016	127.324	132.922	13.0863	-3.2572	-10.1344	-142.501
							0	54.1123	211.029	159.086	231.08	212.727	85.2781	246.422	260.8
							0	-19.6982	66.1642	128.588	139.23	209.548	256.954	364.685	449.075
							0	98.7884	60.836	117.385	84.7044	-16.6274	20.9098	-132.42	-277.923
							0	99.3718	86.7313	51.8622	122.183	212.328	205.625	261.786	288.827
							0	-13.414	-18.1002	15.3176	-41.1375	-149.55	-61.2145	-57.4455	-180.178
							0	-11.1311	-3.0244	-0.3392	31.4947	146.279	166.828	152.615	144.023
							0	-92.1019	-149.014	-188.77	-165.942	-185.266	-172.647	-150.047	-199.636
							0	20.3206	87.7081	36.3267	45.6798	17.6837	-13.494	-156.339	-250.815
							0	-36.8492	-40.9879	-51.1123	-20.0275	-14.7446	-31.1078	-42.4231	-139.755
							0	130.417	274.248	273.846	394.015	481.272	396.585	345.049	338.427
							0	-72.3313	31.4671	71.1282	-13.5064	-173.592	-239.9	-157.075	-126.822
							0	-24.8537	-29.615	-81.1271	-200.991	-213.934	-226.579	-252.339	-177.344
							0	18.7839	26.9449	-67.7145	-93.751	-84.6794	-176.214	-211.74
							0	66.9839	-16.1333	-3.9984	-83.7862	-110.557	-150.017	-180.558
							0	64.7872	92.8894	97.0612	95.0144	129.129	51.2358	157.575
							0	-96.8631	-13.6412	-9.0945	36.1807	40.1185	134.541	224.878
							0	-62.5489	39.2738	91.0448	62.3208	129.668	259.179	228.228
							0	-82.2988	-17.9403	-80.9303	-156.321	-190.741	-188.838	-266.548
							0	-26.8159	54.3181	124.217	139.275	112.63	67.2056	150.233
							0	-53.5128	-147.302	-53.5971	-48.1705	-168.062	-203.353	-189.394
							0	82.4724	128.059	110.884	134.352	201.892	159.604	174.521
							0	-18.3152	-5.3323	40.4688	43.1038	10.1697	136.011	213.004
							0	10.4605	-87.4284	-125.994	-39.5652	-121.945	-75.926	-147.577
							0	-31.3048	-108.956	-126.569	-134.612	-132.18	-184.751	-212.726
							0	63.8919	88.0205	96.9887	47.2376	69.174	-54.6834	-135.898
							0	-23.372	18.8754	29.2113	-87.1233	-36.7405	-151.197	-144.557
							0	19.1493	-41.6842	-28.8759	-8.4145	-39.9129	-102.155	-243.018
							0	15.664	35.2475	-55.1543	-136.812	-151.368	-246.62	-338.029
							0	57.444	154.861	274.827	354.494	427.837	420.223	309.678
			SEM
			Mean
