# Supplementary material for: Actin waves guide an outward movement of microclusters in the lymphocyte immunological synapse
Source: EMBO Rep. 2025 Dec 22;27(4):834–52. doi: 10.1038/s44319-025-00676-2 (PMC12936205; doi:10.1038/s44319-025-00676-2)
Supplement: Supplementary file 24 — Source data Fig. 2 [file 44319_2025_676_MOESM24_ESM.zip › Figure 2/Figure 2F.xlsx]

## Sheet: Sheet1
			2F																	Figure 2F	not plotted in 2F left but used to generate distribution in right
			trajectory1	5.768572815530851 6.680691467407283 8.321345919672257 8.595122991279453 8.081106659285682 8.212942351447015 8.232375709060541 9.730264931950254 9.258752866415486 9.8986972749281 9.634665426364972 8.698194339181681 10.601466810959401 10.726519734017817 10.526754486948892 9.243036166385934 9.598250279124297 9.123041557704408 10.614378955208792 8.539344621980508 8.17915812059059 6.498669472213921 7.…
			trajectory2	11.99327282418155 12.067574228504915 11.919142696049384 12.349557552232989 12.648467562137746 13.639993186756245 12.311222573527596 12.476253131513959 11.095545323690994 11.934019971391347 12.257262663132932 12.11654816700373 13.461468636474923 13.09255093636839 13.432698791231205 12.22172106296346 12.118025079661233 11.554636439235885 11.02399985586706 11.787406967514098 11.788267442884846 13.14…
			trajectory3	15.564828105650324 14.495130184334757 14.879297311245686 16.221770267393083 16.08823153991101 15.41798656521274 14.965873232989107 14.902933310509344 15.017498884130253 14.577021468894767 14.754541675750358 15.932046811181003 15.515605646355507 15.687828477165047 15.011053926598649 15.590044933064627 15.253200990336325 14.227933356995525 14.489738235862394 14.5113724594257 15.796527527059034 15.7…
			trajectory4	21.446970067822143 21.42361922839196 22.081456820840096 21.847683194985994 21.074067449067407 21.43404777387945 21.3695540463988 21.105772653329634 21.0641739796732 21.36420917598309 21.68070383216161 21.465519978962774 21.185223734830668 21.462070750066157 21.2381897024481 21.226415620208922 21.3886467857529 21.87625584857532 21.869329971058264 21.607640753170454 21.35969013436329 21.05310013508…															trajectory 81	0	-38.0128	-40.4664	-38.0313	-14.5858	-51.7919	-164.762	-99.1454	-189.048
			trajectory5	26.382174131101866 25.9824079472736 26.18758601548562 26.059389852009936 25.73456652568194 26.57343628311605 26.92570394601797 28.238767775843183 27.102532733392422 27.00026873395569 26.85877563491714 26.663257919884575 26.97483065071267 26.71289147927398 26.85950435419952 27.618232400420084 27.3581465862637 27.383781832104724 27.816084537995906 25.40434920055903 27.821921126083907 27.56871180938…															trajectory 82	0	-64.061	-54.1754	-124.645	-86.3596	-42.1783	-104.252	-129.435	-110.265	-90.0706	-97.7854	-101.957	-91.7828	-67.6933	-47.413	-108.84	-53.8988	-65.6838	-47.5429	-39.4549	-68.6121	-61.2879	-58.4802	-103.027	-81.35	-118.424	-77.4524	-96.5841	-106.596	-110.995
			trajectory6	32.1458389792027 31.812747747449688 31.92248970273153 31.836067564978357 31.985984761284893 31.797345954088147 31.534407871881562 31.662219364735858 31.486988605819924 31.645184153450593 31.853326326175562 32.10757721031431 31.558594011206132 31.74412593488943 31.98617541679336 31.96498089736697 31.677210047086266 32.15036733940289 31.935433069243963 32.18761483018473 31.575203736078063 31.971954…															trajectory 83	0	111.117	142.822	37.2355	-38.6773	-13.6625	45.3895	-40.5442	14.445	-90.0041	-180.758
			trajectory7	42.50532712436947 42.15636312412332 41.47161129029459 42.35022895382793 42.14918280960194 42.170050146371516 42.28459575509209 42.3499417208712 42.07289037400913 42.02928503299142 41.86032857725099 41.875466932829056 41.343086479116145 42.47780170225736 42.212793824171285 42.09835891717256 42.330797304533924 42.323818477536 42.01657600151719 41.46500086026663 42.39959720456442 42.17405545058782 4…															trajectory 84	0	-38.8072	-44.7468	-49.6129	-23.893	-65.2498	-117.158	-133.541	-127.243	-166.187	-149.081	-167.13	-159.603	-175.724	-167.215	-176.474	-224.743	-192.128	-174.245	-175.58	-203.961	-240.376	-214.757	-234.305	-273.822	-181.804	-246.831	-226.474	-177.691	-143.538
			trajectory8	52.14214759551656 52.177587255143486 51.80155585591692 52.083139031054 51.75647491618527 51.86891596605322 51.63959522224702 51.986587832346146 51.882543908189206 51.812391508389354 51.8419308870808 52.24718202409303 52.214543321197425 51.484483841126924 51.88201664041598 51.49851609572484															trajectory 85	0	-8.8225	-95.7066	-87.3222	-98.7086	44.5912	54.9162	60.0041	74.4193	72.3561	92.1796	138.179	135.321	231.168	243.163	241.006
			trajectory9	71.59756677653729 71.6143417977201 71.96711302203505 71.35546263647014 71.59489440796948 71.64124950754527 71.41473131338664 71.24244894216682 71.5841168921137 71.43568946333059 71.71578277289618 71.69338312056024 71.09053532635262 71.84989443984432 71.69483177523772 71.4742466770046 71.81883664709075 71.40292885219783 71.753488399697 71.43778406389283 71.66252051364194 71.79912977085887 71.47235…															trajectory 86	0	-16.5889	-23.8329	-24.961	-22.2422	-76.1867	-40.4125	-58.0699	-81.7286	-57.2835	61.2368	68.4706	52.3098	60.7595	89.0142	110.847	125.975	108.966	119.17	100.937	89.1924	69.154	71.8779	59.619	54.7868	132.262	99.5312	177.874	157.303	153.553
			trajectory10	76.64659473511138 78.68126748505352 75.84814503284406 78.38278785318536 76.58554952970964 76.9912770839075 77.11923687828303 76.4337070597962 78.5820659995508 76.02263046637681 78.64209381624812 76.55912377127383 77.08966899067303 76.9957502115538 76.71683648251637 78.3650035577454 76.1035222572819 77.02676490009256 76.74899853402762 77.20630868373479 78.33474250706108 76.78225889718084 78.791809…															trajectory 87	0	-0.1521	25.0756	18.8446	13.6033	24.0361	18.3221	17.8632	26.8323	9.332	41.9002	36.2205	26.9914	40.961	27.8765	28.8314	75.1116	39.9937	67.2913	66.6623	59.0946	89.9741	75.1287	58.755	94.3835	71.8834	93.5251	84.6587	107.439	94.7996
			trajectory11	85.68299636949656 85.48509638854348 85.80239950261962 85.27034796447839 85.34954459148132 85.23149855945734 85.17301926530733 85.51413769613083 85.44018997561061 84.84300885049673 85.16206964990825 84.88722660221539 85.59956660237573 85.83313913992089 85.75619055573932 85.31553293443554 85.37132923004488 85.71990446317751 85.91409601839877 85.27757322132298 85.8086433129408															trajectory 88	0	-71.1842	-112.321	-160.087	-176.694	-187.31	-191.466	-203.621	-197.768	-216.15	-183.023
			trajectory12	122.85660640770546 122.15403046832668 122.75369188757963 122.51877226526334 122.61579039998304 122.70400582607297 122.60357684278353 122.87319072006535 122.71534747103237 122.73643206862253 122.20374075051744 122.77530683623816 122.40894672385079 122.97371043238357 122.62107534407718 122.74053004617458 122.53266904291064 122.55172017090135 123.08874810361229 122.08285957806433 122.90879408483035 …															trajectory 89	0	22.9319	136.606	88.2491	69.1211	76.6184	153.396	187.485	164.361	285.098
			trajectory13	21.211087720078634 21.300523709566132 21.264735534299184 21.669723106684245 21.404010334595554 21.56502315666415 21.81969703063964 21.951149394783144 21.657201458815525 21.52935381680379 21.081074926833523 21.31235401492309 21.32924751055817 21.428699105516333															trajectory 90	0	-91.7625	40.7743	-78.258	-169.677	-141.22	-235.564	-206.696	-239.861	-192.718	-179.721
			trajectory14	10.502753084880817 10.5332461671454 9.855978398858806 10.481836632485845 10.976103889006826 10.749980461972857 9.83225574308198 9.775292563664655 10.437998362915964 10.218069690327026 10.201088824442897 10.454590533735558 10.55191427473457 10.451579100283242 10.509169396705728 10.262477548662709 10.387893674857871 10.053793562969117 9.962791827527802 9.672987064922026 7.741259443488994 9.97437675…															trajectory 91	0	-68.2173	-33.8797	-85.5614	-114.465	-103.456	-178.552	-65.8133	-150.45
			trajectory15	48.85298291660792 49.47091041136723 49.082485189309196 49.10668814353948 49.200536488797475 49.202360012550336 49.02441767559832 49.304835085854364 49.121128952785895 49.30558130987659 49.34199553790137 49.190135260646564 48.95855615557508 49.259170558279116 49.014443524574965 49.16879900398375 49.61056499284716 48.89742544964761 49.6139152330777 49.301375823178326 49.218813484424054 48.943191863…															trajectory 92	0	31.0099	85.3712	-5.0404	-69.0036	-7.081	-60.0454	-14.6937	10.2375	132.784	214.922	115.136	185.071	132.049
			trajectory16	44.66162440682075 44.95185180895375 44.67680779794643 45.07547720785869 44.427003554156336 44.58668427921399 44.87946558953938 45.26898203388476 45.25595274286609 45.184461604160845															trajectory 93	0	-128.796	-170.183	-234.383	-221.232	-235.231	-312.413	-334.865	-340.087
			trajectory17	41.20216814913313 41.45205776232913 41.38452217973027 41.13110975921841 41.28661692621328 41.08311943221639 41.32919675284311 40.99271447877833 40.78661357757056 41.23745069199674 41.6157546462037 41.42845646176486 41.37878468072365															trajectory 94	0	92.8007	252.978	278.361	318.579	265.086	143.796	118.217	-26.0955	-82.6909	-43.3804	-70.8088	-131.663	-215.569	-225.549	-247.898	-322.121
			trajectory18	55.33265433127185 55.421409050239596 55.57446479931688 56.588373231892504 54.96083169137778 55.451477792964056 55.53632847741575 55.312747822078464 55.46002331779223 55.28467589979381															trajectory 95	0	112.159	183.304	239.353	304.08	312.227	401.845	545.512	531.139
			trajectory19	32.82681200194538 33.36450996911659 33.02183909477495 33.121048419750544 32.72242838270713 33.27814705348521 32.43754715023053 32.679096491757335 32.68772379356693 32.922957581713476 32.729373690331094 32.63711387671537 32.5298548050274 33.007840933504845 32.58109933098259 33.43113430919399 32.804363430548705 32.769683654150974 32.843370050230085 32.861152543077786 32.922162111467685 32.423582700…															trajectory 96	0	-14.3633	-36.7886	-56.1798	2.5536	43.7703	38.6799	17.3775	39.0197	36.1271	126.225
			trajectory20	23.801304993476336 24.54238557483249 24.366860658511595 24.123192465481633 24.352880038274247 23.8796313672601 24.405310093144845 23.995514002709847 24.546565743906267 24.160175372404776 24.310177943372143 24.15746329016707 23.97346282068932 24.04910905996904 23.945953332061375 24.355769868642348 23.56054881673796 24.04902753647288 23.43657614523574 23.804710207954685 23.691381729068034 24.082339…															trajectory 97	0	8.2699	-104.292	-34.6435	-26.7212	49.58	-25.307	63.9693	23.013	-2.1971	-76.4445	-119.912	-114.441	-209.213	-229.929	-208.677	-159.972
			trajectory21	33.93474892155262 31.597937012364806 31.336616037379503 34.112824474080355 31.10258242714057 31.688407023528665 34.621842507563585 34.828033856164815 34.87722132635533 34.39622808932808 33.91932897322881 34.69684574697361 34.60305110985718 35.042872606730576 34.61329126751911 34.92329002333157 34.59982579120075 34.19102614634223 34.41659871642022 34.41991757356423 34.732028572125394 34.3778421511…															trajectory 98	0	3.349	-3.2758	6.4811	7.1512	3.6731	5.0901	5.5479	5.4085	7.2368	7.5518	20.364	12.3615	-2.4753	12.039	12.3682	27.5803	28.093	31.6313	33.5504	29.1513	22.3324	12.8066	30.5	39.8084	24.3007	31.3956	36.2669	23.3339	36.8573
			trajectory22	15.31856936952551 15.284891482404813 15.262882738619634 15.039033253788523 15.193374313896578 15.145944196933645 15.367864879095011 14.793146866809002 15.077404950681109 15.402476300332792 15.090047289661468 15.113143452917607 15.029939939530873 14.862784856757608 15.03828278382791 15.238253335201128 15.130135947993516 14.870962967378727 15.11446927350285 14.866154032229696 14.941624727439876 15.…															trajectory 99	0	-22.698	40.2206	28.3436	-131.254	-54.7207	-192.321	-183.512	-287.265	-270.942
			trajectory23	29.390965508025626 30.096030237582774 27.3502875673798 30.429564573770367 30.428033143481706 30.48228131890171 30.666035537854434 30.69541260396207															trajectory 100	0	12.9054	-62.8373	28.6996	-66.8512	18.1014	181.2	296.802	333.324
			trajectory24	12.813615503378342 12.799661833011333 12.743937156581119 13.03061919349898 13.05768037892046 13.055323224088035 12.607236038365432 12.690042005302148 11.798189317885093 13.09453240027621 13.05537849132676 12.924083855821827 13.372482936760235 13.378594404380031 13.237845404183725 12.710758957637342 12.150898714440881 11.814586558886823 12.817337205409652 12.146738904544211 12.767086551715707 13.2…															trajectory 101	0	-33.9397	-33.5901	-7.8899	13.3007	38.7009	24.8383	-9.4318	-32.7068	14.4414	19.5793	76.5099	53.6679	61.2387	66.4501	74.7654	79.2759	55.8404	80.2899	38.4589	50.0565	28.965	51.257	21.3823	28.4926	29.7717	23.8611	18.8325	20.3429	2.8674
			trajectory25	31.067596529882252 31.398553059586188 31.860725939111457 31.56927827354342 31.283006071425174 30.960384550188614 30.515652944308215 30.98209637203994 30.95289825565737 30.36194799253041 31.017089197661868															trajectory 102	0	37.0493	34.8443	27.2659	-27.7835	-25.3648	-32.7755	-38.6621	-76.8956	-81.7526	-168.236	-146.251	-163.431	-256.005	-183.39	-201.006	-207.82	-219.712	-212.625	-232.446	-224.339	-216.562	-219.657	-243.284	-230.82	-219.491	-220.296	-221.585	-223.281	-219.464
			trajectory26	43.29285877655939 43.54897216665003 44.087049673366444 43.24506730199553 43.73341180522618 43.56638332936488 42.89988533888843 40.624215775724664 43.36017286162235 43.437218350286656 43.334146210034675 43.462659002263734 43.09127505244305 43.62465301623523 43.40042683636713 43.797146905970145 43.649954068108045 43.71617164110572 43.44208681523784 42.99199916313073 43.382814562678114 43.0171013211…															trajectory 103	0	0.7108	34.3402	16.338	8.1258	114.181	162.506	173.255	151.059	126.62	203.384	333.695
			trajectory27	38.69551837932099 38.747234852240624 38.5016673313665 38.61797854325971 39.06867091362181 39.39743846215564 40.06146864239958 40.357310628737864 40.36750502153547 40.15264789051023 40.25742388311575 40.615731163291															trajectory 104	0	56.1495	39.3575	2.9391	-82.1565	-144.457	-129.32	-130.716	-134.023	-177.837
			trajectory28	16.804677796025487 17.05132197871094 17.362505216931044 17.839007007823493 17.152632130457004 17.027860304865946 16.222537066278633 17.148971029691293 16.8755734687814 16.987527299376605 16.836114299218398 15.973360488863841 16.902119788079307 16.626332115188518 17.081515113943983 17.246132798338742 17.333325513803285 17.061199283893572 16.89153940206007 17.053685535337532 17.328160467272575 15.3…															trajectory 105	0	24.1582	-79.4176	-178.218	-268.185	-170.741	-258.043	-358.947	-252.613	-367.629	-404.125	-376.832	-352.784	-343.36	-294.351	-154.737
			trajectory29	37.42754347363706 36.18232012632507 37.161086540866336 37.056409518504665 37.103010961295105 37.567046333326566 37.47891824361791 37.41651908235032 37.59998392672993 37.45629325213324 37.59596218478496 37.780372682020364 37.439680217017155 37.41274133754272 37.290248924931724 37.510153047633835 37.36386197369209 37.202632431559344 37.37800910014622 37.63866513045573 37.17814037962517 37.763489228…															trajectory 106	0	-175.332	-249.974	-368.056	-376.173	-419.989	-445.405	-312.051	-251.935
			trajectory30	77.06815313320854 77.19330300179108 77.69554162052953 77.18346935573268 77.40114472813298 76.95104514580126 77.34035522406462 77.00921466690214 77.39456067500903 77.59282240802999 77.1354854877467 77.44867286121594 77.39113534376177 76.96823932130306 77.52813699770812 77.3372989596783 77.52700954689409 77.53080849323045 77.38624248757506 77.25212025989065 77.51229026342683 77.51096029673339 77.41…															trajectory 107	0	-14.0463	51.3021	-12.38	58.3075	54.6124	107.302	113.852	50.8102	118.801	61.1049	161.506
			trajectory31	38.208954765168556 38.46003491784985 38.70800786039809 39.55058728408519 39.04481232025231 38.46287836981795 38.339086653146715 38.79274312703864 38.68115645127092 38.67728744558145 39.29310389716908 38.41845242151001 38.32294144142532 38.1126108623888 38.489753605540464 38.161073743759324 38.34963371314814 37.72023165504472 38.65267043110557 38.53929458765387 38.44746608847916 38.54471815323416 …															trajectory 108	0	-25.6525	-9.0998	-20.0527	-34.4301	-39.2095	-46.2175	-30.0612	-35.4096	-66.3101	-74.3469	-61.9519	-137.129	-120.735	-90.997	-96.6509	-95.1899	-81.6546	-81.7176	-107.368	-103.368	-162.294	-165.349
			trajectory32	41.74489816175315 40.954230489940564 41.942648544150586 41.19575481938458 41.179062162212006 41.89918385700632 41.41939047525009 40.894528256792164 41.19610742570067 41.40402457503303 41.36498545064057 41.69267401458611 40.711970272663514 40.97277250274772 41.29667676690856 40.58187172768214 41.057226009739466 41.38226018823363 41.108218931438934 41.39517603726595 40.93702730885102 40.86465229652…															trajectory 109	0	-52.482	-56.2822	-28.7834	-47.4606	-53.5084	-65.9738	-64.279	-98.5569	-61.4192	-118.602	-133.37	-156.081
			trajectory33	31.828258134551298 31.60832962351038 31.654948636610293 31.655965275619536 31.264610661352386 31.46500016934838 30.77137531115297 30.793903746937602 29.880659605091218 30.250502548868315 28.82814819315337 30.62815627798011 30.197849100323218 30.59591538934849															trajectory 110	0	2.1458	-0.8685	11.9354	6.5999	0.4918	5.092	-0.1148	-112.494	-96.8963	-10.9132	-6.168	-92.7973	-52.8098	-47.5896	-25.8118	-126.591	-64.7166	-158.877	-200.206	-149.768
			trajectory34	24.741085650525484 25.089277029822917 25.056004608269696 24.625384725237456 24.805983716314252 24.8580297108407 25.002852707616483 25.116597132237334 24.821514229369953 25.24494883935716 24.990263975518694 25.16613654974278 24.980554783315963 24.851686024643357 25.240253817204138 25.035822713412553 25.419878423152323 24.83818169773042 25.162622232961358 25.13515769668876 24.84832748090979 25.2794…															trajectory 111	0	-129.91	12.593	31.3475	-44.7793	-84.0409	-26.4211	-21.8935	-101.768	-162.442	-268.198
			trajectory35	54.92556388473385 55.317979421620706 54.968032823828324 54.87055557929306 55.197768232145776 54.95429598018118 54.80706835703256 55.034300334522214 54.8081947443476 55.17865013489744 54.50773257666178 54.99474436586738 54.928532234695055 55.130373412757116 55.00731716123712 55.40580092460009 54.754723300785514 55.22381897901085 54.96958110525284 54.888421769328076 54.92979174756181 54.85846604752…															trajectory 112	0	17.4588	-91.9237	-231.56	-166.306	-151.812	-221.111	-286.511	-221.54	-236.208
			trajectory36	23.36517006836937 26.846939990043676 24.248445191047594 23.27655463745489 23.372141261146208 22.923270932655864 23.879652967362727 23.806272047017906															trajectory 113	0	84.9559	6.7587	42.7562	14.6409	-12.591	7.6376	131.397	184.305
			trajectory37	26.576259729339643 26.625666054059597 27.31858542058319 27.233610982084404 28.079555887639145 28.110004322084233 28.106942205255727 28.08246052951926 28.668975393098393 29.02285162050871 28.391350654016364 28.431745864764384 28.84417378510619 28.36247796667695 28.87628429097817 28.516835359524507 29.08731996330892 28.75045405097008 29.00894128825382 28.34122665890235 28.88072599338669 29.02126085…															trajectory 114	0	45.8	129.157	168.697	247.619	289.692	279.007	305.901	296.067	323.532	327.405	267.795	265.242	234.725	235.939
			trajectory38	6.418275440121635 7.864249638997706 6.7918082916778735 6.965681683244138 9.95268193483163 9.943912985653311 10.575573624308403 9.013126155126347 7.4636628114414885 6.505853626910809 5.9152343670656595															trajectory 115	0	-127.817	-252.988	-353.491	-333.586	-174.644	-269.191	-274.369	-260.778	-236.479
			trajectory39	31.9111136824348 32.11554444805487 31.656938976573734 31.857081979808722 31.727170321096814 31.514882136926968 31.712178579893273 31.68152287005571 31.940925766216818 32.26002611071468 31.529959708507356															trajectory 116	0	-154.442	-138.504	-125.231	-142.9	-63.459	-154.964	-153.82	-79.7006	-8.2604	-156.46
			trajectory40	36.17354433058122 36.949208984514584 35.9014793717975 35.6377275242583 35.27416027751598 33.669523313099354 33.81525448756304 33.81205590975619 33.131440921298854 33.01896868218732 32.93436062506834 33.20154392140133															trajectory 117	0	-75.7852	-201.194	-123.772	-151.379	-123.025	-74.7347	-180.4	-91.0264	-62.5376	-65.3911	-176.205
			trajectory41	36.14406222756784 36.83475068556305 38.46159208695048 36.118452964897905 36.44733126501936 36.56732230584602 37.41274286098542 36.676049181787995 36.8776612046886 37.62485011805455 36.419389601293965 36.04367362542976 36.08459026825372 36.73438680325295 37.675923522821215 35.93641386657443 36.07576123526024 35.816993157539684 35.8748107675559 35.99909138943902 37.23130535395429 36.22223442952664 …															trajectory 118	0	35.861	27.4721	15.9744	2.9529	24.1491	13.8782	30.2006	38.7533	11.3557	39.2547	20.211	14.4925	25.4948	23.4786	13.6703	29.8815	5.854	15.1948	38.2352	14.543	23.837	8.6304	23.2182	33.6991	26.5618	26.3686	10.9865	15.089	10.4054
			trajectory42	80.24226666924055 80.06646416656885 79.93018673190663 80.62447327061484 79.35822598045367 80.16475235572157 79.85288042469485 80.52154331056933 79.56931566911507 79.83004607572377 80.15822859536941 79.60975756598518 80.40120840126612 79.88462419521963 79.65741836326804 80.53032284522622 79.18828674550103 79.31286307955986 80.10503241506773 79.38169418050684 80.24590175703166 79.48436975235624 80.…															trajectory 119	0	-49.6779	53.2327	-38.1021	-65.4338	-13.4486	3.5888	-0.2335	88.5096	106.66	36.4021	186.232
			trajectory43	22.42283243368882 22.803747314188154 22.46913526311088 22.887300402393333 22.52551548767922 22.750516687796605 22.283142497800064 22.549585741157568 22.21012216757058 23.337328020549055 22.470624177929487 21.970123363050256 23.08802477178031															trajectory 120	0	14.586	-7.9245	-2.027	-6.2242	-18.983	-5.7978	-17.2186	-17.7623	-4.8262	-37.8479	-24.8922	-21.0867	-32.2563	-12.3357	-27.3881	-30.9168	-22.1931	-28.0437	-29.4363	-44.2676	-54.1304	-53.2274	-56.5247	-48.6362	-65.9766	-60.1548	-80.4372	-75.5779	-84.3406
			trajectory44	33.645973393133204 33.06492124583457 33.71692019802945 33.912151804111595 33.034209832660295 33.54422231124178 32.55987896669875 32.75909535153223 32.68391347040626 32.61585033466823 32.80944254693397															trajectory 121	0	-88.278	-140.127	-171.528	-19.0329	-61.4563	26.2081	59.7176	75.6403	122.047	154.669	275.163
			trajectory45	21.367715347595897 21.41303492402157 21.08699838364549 21.360195422450634 21.267054199111705 21.157377067104793 21.55560519629596 21.50733101177253 21.23528206709453 20.962396479660214 21.40665221036069 21.67242077958294 21.406308994253106 21.206817753670293 21.562998438471514 21.289619314207442 21.619856142098616 21.51226241805639 21.82126753468803 21.300835401482043 21.659355196704155 21.573671…															trajectory 122	0	138.414	98.4078	213.434	84.2074	86.5958	31.3763	159.842	98.3274	62.0242	48.8766	39.968	129.614	150.377	184.105	167.108	96.069	101.129	99.0815	169.744
			trajectory46	87.32917619472202 86.0207155781419 86.48857150489803 86.79384635740475 86.92466102667537 87.38736742037621 86.63323746415257 87.07046060548751 86.53260157054103 87.62396643513942 86.89047578362121 86.78166237413292 86.47560746244733 86.27093773681933 87.39011176256096 87.03994983214109 86.94571409589932															trajectory 123	0	-39.5008	-20.1828	-43.7966	-67.4647	-8.2214	-51.0202	-30.2897	-63.2659	-24.7388	-19.5593	-48.4789	-96.5079	-90.775	-78.5654	-98.7309	-88.2247	-118.987	-112.795	-132.051	-98.0993	-112.949	-146.374	-121.862	-104.285	-119.369	-152.684	-218.331	-159.971	-185.151
			trajectory47	73.55662301011 73.47639478975802 73.92001504680239 72.72512556799977 72.72718817136116 73.31606214696797 72.97633966187348 72.40118207859636 72.94427483548803 73.24700888185643 72.56970294046907 72.30161682658373 72.80164013639592 72.49565251792224 72.70805247524002 72.3862892556818 72.93043293323367 72.34158153700102 72.4394445959119 71.61557294579877 72.05664484567548 72.20803269053563 73.18763…															trajectory 124	0	5.2233	-11.7761	4.9372	18.9255	15.5051	-16.3079	-43.3089	-22.5329	6.1798	4.0419	50.1282	-9.12	31.3754	22.559	39.2321	43.069	17.9128	21.5024	132.387	113.141	113.083	109.003	169.903	172.842	181.946	149.909	171.956	165.71	143.274
			trajectory48	44.876963905538666 44.74183960664601 45.0929493229177 44.9080929527811 44.27910485684713 44.738382582916294 45.05552465161201 44.26299157112533 44.837901097050626 44.76006190024941 45.23219817765944 44.93944332985296 44.69515773545496 44.82689513252492 44.80388982725065 44.96200118437545 45.03408126832534 44.788558890199525 45.12532647666906															trajectory 125	0	-117.277	-54.2019	-43.292	-21.2952	-23.7665	-51.4628	-65.1417	-82.5814	-109.204	-144.521	-157.436	-191.161
			trajectory49	29.44340603796062 28.78219626223274 28.516496792844233 28.956682242658236 28.519218984504413 28.477411362786622 28.860020645815855 28.952069759434373 28.899236460185335 29.028833301598763 29.101873632874334 29.105409240244295 29.147660959050054 29.310103140599836 28.914449268873046 29.215759751034263 28.830940005398375 28.897931002991847 29.09742213706922 28.993106426922104 28.83999236909349 28.7…															trajectory 126	0	-41.4018	27.9828	84.7206	186.078	210.16	298.032	324.748	246.14	362.091	322.374	274.891	334.217
			trajectory50	33.9472383709716 33.569329861853085 33.520162587008855 33.570515044316096 33.83664281260014 33.810239324334894 33.21620112741374 33.37471112927169 33.693780286468545 33.75220905343529															trajectory 127	0	-49.1945	-59.6134	-16.6978	103.339	182.28	170.141	52.3821	119.06	169.131
			trajectory51	30.336998705413876 29.32285665911446 30.52862508960236 30.826828305452292 30.962913041620435 30.97348481146338 30.251415534664137 29.598623145449373															trajectory 128	0	-10.3287	-86.4236	-77.4919	-58.7547	-96.9728	-39.9125	-42.2727	-115.83	-119.431	-120.165	-240.732	-258.881	-224.574	-222.132	-259.795	-248.655	-221.683	-232.799	-243.442	-256.324	-231.198
			trajectory52	10.793661647655883 10.27464699210049 12.034373806647546 12.906720927868246 11.147452241708608 11.050398253611565 11.42132314459673 12.27270024075031 10.35837951651389 10.606760420104337 10.113916559090708 11.850784834085673 12.018071848120737 10.792276936125907 11.00788006636017 10.558249331149748 11.034474205671668 11.017019214850908 11.504722995036065 11.358572392499616 11.396087593504408 10.91…															trajectory 129	0	-14.3459	-30.8549	11.9514	93.2639	152.778	146.702	133.903	118.895	157.367
			trajectory53	19.295146634809925 19.40517605907142 22.59455352574378 19.18164761253596 18.19367420007036 22.71529380072455 19.487211283864468 19.566310315051															trajectory 130	0	-1.3991	33.254	-40.4353	-6.7205	-0.2567	29.1661	122.708	91.8341	220.268
			trajectory54	30.111019241082094 30.78116865978124 30.758411400883595 30.43834780561192 30.26463540704553 30.527366402487623 30.150119025927584 30.36710819329969 29.38249876206409 30.171981072891008 29.870887556173084 29.757813289886027 29.37095774719176 27.67441946485057 29.393079166541742 30.259893417894524 30.071815019728565 29.798209172564956 28.44856745007738 29.027773821266113 28.899185941959583 27.76155…															trajectory 131	0	-1.967	-150.209	-75.4345	-83.4824	-29.1488	-96.5621	-130.719	-134.905	-205.145	-87.1933	54.0141	26.667	27.0797	-79.2923	-135.404
			trajectory55	38.646923591723116 38.063405196069425 38.661132059508915 37.53100982962555 38.3346748072109 38.43529139266586 38.1251350379112 39.49567933668364 38.28533668519049 37.465618678677956 37.83798719249755 38.91500552035333 37.946633643006244 37.94062787056755 37.95067607802666															trajectory 132	0	21.986	12.5909	16.5509	19.0904	-13.3074	24.0026	33.3261	4.7484	23.8545	9.3269	13.1113	16.7085	79.6463	95.0857	95.5611	161.657	106.904	111.436	84.0527	112.237	93.3151	115.204	105.254	131.132	127.083	124.419	112.665	127.56
			trajectory56	7.196525994281993 6.185081446012548 7.465490198728998 6.30390804059831 7.654335454159498 6.221185174135631 6.246753406952836 6.118793445704146 6.070569432215556 6.80242598652038 6.111551551562817 7.514135239807877 7.4948734399106876 6.8827323489423895 6.253856405815166 6.454952928595729 6.2705725149773714 7.368525186420199 7.304638484008117 7.2544038360663 7.6435331281577605															trajectory 133	0	120.489	168.469	142.374	202.64	174.142	165.059	257.25	215.345
			trajectory57	9.476365131657797 8.971807650671673 9.20708302769326 9.331703398683363 9.198739363643778 10.112386940225127 10.027956212772876 9.537414989061874 9.2739846187599 10.136806594668805 10.286144975316008 10.584683361029171 13.127837535635715 12.585387021173188															trajectory 134	0	26.6731	-12.4648	1.074	-127.683	-229.556	-221.496	-238.19	-242.497	-309.592
			trajectory58	24.4929351458498 23.845929495487738 25.597106755957757 25.410752374491107 25.198853337621777 24.76978952186832 24.87560060982083 24.412096224832382 24.5506521705108 25.46684023056457 25.177328577456223 25.01413265253001 24.754510930300572 24.837043782462867 24.877843875681325															trajectory 135	0	-56.403	-36.091	-2.4181	-5.9278	-54.4324	-125.086	-233.99	-184.855	-70.4644	-30.0662	-132.052	-212.026	-224.442	-200.867	-290.489
			trajectory59	54.01506389746063 53.79368679335623 53.48371565860253 53.429312763299954 52.68468056822154 53.55983043089563 52.788427125769125 52.882657490079914 49.910123644495634															trajectory 136	0	48.4473	51.9993	60.0283	54.411	34.4498	92.263	160.639	156.294	157.561	163.935	170.836	171.139	162.261	178.033	206.093	237.439	235.28	259.767	267.747	257.045	246.005	198.572	238.644	229.5	229.666	239.803	245.07	243.304	242.673
			trajectory60	44.95200039768863 45.34676795524225 45.247780825768544 44.946878817924144 44.857930822774065 44.941164256993915 44.830838565837865 44.60861480454615 44.684507500290124 44.5883757621308 45.50146053959631 45.278839225670104 45.02992926942516 45.38598676958557 45.61993977846497 45.76929065284785															trajectory 137	0	-114.588	-112.596	-142.834	-105.828	-138.913	-93.5256	-193.617	-212.324	-167.089	-163.86	-153.405	-135.375	-190.614	-207.868	-147.363	-221.949	-269.791	-194.56	-270.622	-223.954	-164.184	-134.117	-245.643	-134.635	-238.289	-160.326
			trajectory61	81.8544486037681 81.49486759058526 81.44849192160687 82.16869337660647 81.7436980633388 81.54520746475808 81.61710816610912 81.45279298290518 82.44630923849104															trajectory 138	0	-61.9004	-35.6348	-60.6739	-211.725	-120.359	-83.3759	-127.061	-254.335	-314.785	-232.136	-300.42	-320.856	-300.774	-381.878	-393.817	-300.255	-292.231	-322.654	-306.51	-175.049
			trajectory62	35.29956174604091 35.575025395006506 35.175712388319425 35.29132958852813 35.0136896124149 34.89983974221078 34.811461475902476 34.95648179084524 34.70264488199423 35.29953961695311 35.286643155170445 34.69721202584329 35.05675628263488 34.96907841183147 34.72527725757624 35.28459618485815 36.22007295258298 36.22774948527287 35.443375033473 35.57436395446739 35.351060573680186															trajectory 139	0	-53.1239	61.3431	47.5035	40.2226	13.869	129.279	275.931	245.787
			trajectory63	23.614741449728054 24.14277872348201 23.908920687707063 23.851770249621428 23.846237467670193 23.65088371026234 23.971412634383668 23.081792811758483 23.524839016286826 23.752859187633373 23.82076714200529 24.03994447277601 23.410627868881843 23.77105610361382 24.015372597196677 24.46479440855245 24.03145635224327 24.310187998813205 24.861487200809265 24.849035032818858 24.391850524929023 24.2426…															trajectory 140	0	-23.4289	-177.147	-214.627	-194.194	-118.724	-8.6098	-167.021	-187.062	-209.119	-202.398
			trajectory64	10.371058254963875 9.254247231379708 10.085233185532068 10.71955886681967 11.204813372516808 11.290941082412326 9.783508538242925 9.0576625381959 10.22154248490314 9.785863382267989 10.777075974001718															trajectory 141	0	102.165	70.6716	50.5578	125.493	217.431	180.053	197.809	271.869	188.469
			trajectory65	40.98622805255501 41.085049763638104 40.6219321058358 40.20248192622063 41.67401773104591 40.85129540303493 40.73275918839705 40.0315045569556 41.339781949113984 41.12090013202962 41.356430404571334 40.79024226217821 40.8211324857973 42.39114230878923 41.277825192362954 42.263455571517795 41.87580079471941 41.34173716857979															trajectory 142	0	-26.0344	70.3206	-4.9407	6.8941	-93.3329	-41.2072	-74.0278	-90.2675	-103.689	-62.0249	-206.54	-207.159
			trajectory66	55.065944126555856 55.01501322854101 55.056951346395394 55.41119710204886 55.20447867831613 55.06363291129146 55.089961834731604 55.42315846625484 55.374134154717865 54.63662102855421 54.466257581754014															trajectory 143	0	-0.1727	-55.1849	90.7463	31.958	20.3704	19.0388	118.332	104.216	8.2475	-9.3051	126.235	191.234	42.2194	83.5897	162.315	91.0452	175.502
			trajectory67	9.984273792401956 10.187058623506148 10.073185295675392 9.952282710427578 9.047721908593674 9.633429664205009 10.36675842199425 10.36466384101037 10.519536950908622 10.30024948906724 10.378972352067715 9.726671596141928 10.84070488846218 10.605757090726286 10.324818824959264 9.661346868084557															trajectory 144	0	73.8709	111.502	102.072	98.0509	123.145	115.054	142.995	137.324	99.1238	136.893	86.3637	105.495	111.49	94.0072	125.134	187.361	132.169	127.463	137.853	142.542	108.881	124.692	95.7388	110.224	-17.9372	-155.127
			trajectory68	48.162444676122824 47.460141513358046 47.49886979295495 48.249957223896594 48.61265011209647 48.521968092770585 48.376922021571026 49.42806720484162 48.89055523208822 48.52216077005665															trajectory 145	0	-2.8719	-2.3893	2.1285	-1.1193	8.6201	3.9145	-14.192	10.896	8.6265	-16.4365	-20.6915	-2.3157	15.2404	20.7817	-11.4596	7.3636	32.4821	31.7704	1.9328	-0.2613	27.5331	26.426	-21.7418	44.2146	33.8102	4.6213	9.6184	2.449	38.2256
			trajectory69	14.764211928744933 14.900957878029187 14.940496282110006 14.591116224834376 15.048629866988358 15.29976700526132 14.715386788245167 15.01233952223672 15.197363740229953 14.908410642609697 15.707435673469629 15.347134837209328 15.522278456425214 15.25556574052085 15.388001645567723 15.701063980146097 15.85671973191974 15.736792605685444 15.422890287063343 14.93085778181797 15.251702033743742 15.46…															trajectory 146	0	140.971	110.223	-53.9284	-134.653	-218.329	-151.221	-29.0523	-140.232	-112.937	-84.1387	24.7525	95.015	227.085	235.611
			trajectory70	30.43919764510196 30.25617117652411 30.1125014163476 29.585661723167334 30.28689332133754 30.502488022106494 30.065305376955383 30.064996781865005 30.56194253532861 31.073462086692825 30.77410267916318 30.449116649682065 30.662833643688497 30.98255241709001 30.850871015062975 30.246945110856476															trajectory 147	0	-67.9953	-178.419	-35.8226	64.962	164.645	134.636	309.021	304.839	274.876	257.948	199.471
			trajectory71	28.85793885697945 28.647426045663007 29.278584498507776 29.32992783953303 29.014736050482668 29.383114289960492 29.837728225297766 30.057556498082274 29.556883632229425 29.995661965123748 30.233326386444887 30.47387557573324 30.060136055542532 30.54318374675187 30.72984863834323 31.14753628362681 31.318009740365735 31.54625999584882 32.191935507135355 31.373672431253187 31.87380212135384 32.30740…															trajectory 148	0	35.1991	39.1212	-40.3162	50.3961	-85.3109	-59.06	-50.296	-53.5949	-196.953	-111.759	-106.979	-91.0477	-181.483	-234.574	-124.258	-205.674	-151.98	-144.989	-205.521
			trajectory72	8.15399485099266 8.72189288960934 8.441507876933857 8.521563206120966 8.523703646559646 9.255650198570612 8.896612525275058 9.411479445135937 9.815302280624609 8.902994479588353 9.025859537320457 9.486539487894785 9.467717661098645 9.395772035120235 9.67426823825419 9.538024670978274 9.753157920759264 9.355291099747024 9.672332066491117 9.701406532603084 10.260656860415644 10.39345044713204 10.16…															trajectory 149	0	-1.9481	2.4747	44.6308	30.7488	57.6389	32.4683	57.8303	74.6253	80.994	17.3267	124.261	40.2356	21.5776	128.283	46.2646	88.4959	64.0818	86.0473	131.818	75.4455	76.8156	57.3903	75.0181	205.43	121.946	196.081	90.6576	192.122	151.728
			trajectory73	7.3486334331180565 8.176963082705054 7.227867362367214 7.09274637040096 6.4349088860037345 7.050306141678074 7.640384997198868 6.358731289466644 7.844759783449151															trajectory 150	0	5.5514	1.2029	-2.7185	4.3475	0.5137	3.4697	-5.1732	0.1238	-43.2049	-32.068	-36.2928	-35.9261	-41.369	-44.7367	-34.8739	-29.5253	-51.9501	-60.4277	-58.1986	-58.5337	-56.5515	-61.3189	-63.2153	-49.4128	-55.6892	-65.9191	-67.1439	-64.3071	-58.0024
			trajectory74	84.7380277327135 84.98115589766158 85.11840907567664 85.06355175500421 84.67009625505646 84.8923433776572 85.05123790329583 84.97072180851329 84.96831083978272 84.45104603493732 84.37522380697625 83.87024481179674 84.19071583025583 83.78896727233318 84.03485437951399 82.71593829123793 83.19640285446206 83.78065285269322															trajectory 151	0	38.9368	110.069	70.394	22.0424	-9.2435	65.0696	93.0928	198.663	134.18	210.067
			trajectory75	47.37102064697446 47.07568708255332 48.01120861413933 47.66757285472109 47.41500358760219 47.156817499417954 47.96342155324721 48.244972509467935 48.21817868313634															trajectory 152	0	-7.0667	-13.0142	1.1083	8.1228	13.5538	16.065	20.5501	22.2059	23.8871	16.605	14.352	13.2525	28.1457	4.5422	21.1956	21.2051	17.5887	17.334	27.9906	15.5833	22.1323	14.1347	17.5682	5.9761	-1.4204	18.6834	24.7091	21.1991	31.5686
			trajectory76	86.25249798488422 85.70384088429495 86.96810205631976 85.57929775060347 88.04025334979612 86.42062189722232 85.35984700243418 85.66067129935021 86.25677580753181 85.23914243878212 84.28782022313574															trajectory 153	0	-10.4329	35.082	45.2353	57.295	68.1169	67.7324	111.853	83.2406	95.0262	91.7194	103.149	83.5756	-63.0224	-132.909	-202.158	-208.531	-190.365	-196.197	-222.246	-234.567	-259.96	-237.233	-249.456	-234.305
			trajectory77	27.08370796102173 27.859723260048746 27.21878369985787 27.53774386337655 27.753451432914794 28.044093919656515 27.825263872378585 27.757254915516974 29.097629272336402 28.047205155572552 29.087933944597598 28.67814684854207 29.228092882257844 29.045761600020683 29.138666781119472 28.932162272376477 29.036283420462752 29.287824032381 28.821825923859983 29.336920694266645 28.786909435400712 29.7286…															trajectory 154	0	-27.4344	19.7403	-31.692	15.5221	34.9188	-2.0749	47.6444	61.465	166.353
			trajectory78	34.5468427748821 33.946858740179934 33.81902935533527 33.68102318680859 34.305443735433805 35.00899138884237 34.548240298577376 34.78311624785935 34.62263544737598 35.56161133320954 35.03240485359245 35.59723722510056 35.81078471395868 35.760257263488924 35.89013886219061 36.011291200386815 36.12169177892156 35.89701311522383 35.804500034346354 35.930569564655734 36.52082910478278 35.722340563335…															trajectory 155	0	-4.1025	4.5567	-2.1121	-30.3701	-61.6102	-47.6891	-13.6707	62.3059	56.4766	102.881	125.145
			trajectory79	5.714063451440024 6.138874071506117 6.314082692057747 5.703382432455262 7.0249643799583605 5.846499708328034 7.429857106075656 7.646794262207939 7.785813280043289 7.894760003560674															trajectory 156	0	142.79	80.2726	138.348	207.114	363.427	319.77	333.389	306.951	239.857
			trajectory80	31.34917827789362 31.019969643044277 31.367275528393503 31.82033499422947 31.15111036509016 31.995395151736556 32.57134920892594 32.119278108309985															trajectory 157	0	53.7789	-86.8566	-188.113	-292.703	-221.657	-324.091	-384.211	-280.173	-398.38	-281.753	-349.644	-335.505
																			trajectory 158	0	-109.3	-50.7697	-81.1315	-24.6906	71.3271	117.743	66.4715	132.16
																			trajectory 159	0	-8.8638	-25.96	-22.9578	-27.7677	-9.2993	20.7695	-2.3464	57.2971	57.3642	69.9653	72.9112	18.5135	-32.318	-47.2342	-71.8262	-62.0019	-68.7646	-72.5892	-81.065	-88.9918	-202.187	-218.543	-211.65	-217.418	-251.413	-273.306	-252.236	-261.771
																			trajectory 160	0	-1.9419	-13.7256	-34.9321	15.2362	-5.4255	69.7691	80.9075	93.5278	101.83	99.0672	88.1149	97.2769	168.798	201.425	214.608	194.881	173.084	165.861	276.215	308.38	289.857	338.036	308.705	318.455	342.824
																			trajectory 161	0	45.7045	114.161	120.424	206.699	262.162	278.981	234.948	333.025
																			trajectory 162	0	6.7946	-100.847	-241.579	-377.428	-383.122	-401.734	-417.705	-313.257	-246.964
																			trajectory 163	0	-11.5042	51.9115	3.4902	18.7043	29.5804	-66.866	-0.4735	-130.011
																			trajectory 164	0	-66.2834	-183.011	-354.555	-347.891	-358.516	-336.658	-435.473	-417.115
																			trajectory 165	0	30.0986	1.2897	70.9473	170.801	226.298	153.637	202.349	150.874
																			trajectory 166	0	111.664	16.3941	115.202	218.733	315.253	314.456	257.258	375.214
																			trajectory 167	0	-51.9704	-5.7314	85.5426	75.0372	45.6885	10.0179	-21.872	-101.291	-86.7224	-159.431	-170.054
																			trajectory 168	0	25.7159	33.4266	43.5356	72.4876	51.4369	47.1194	44.5002	64.0795	63.4809	57.911	67.3833	53.4645	53.5176	101.164	108.619	110.833	115.261	111.098	98.8851	81.4335	79.648	122.882	120.686	126.383	119.498	110.612	108.068	81.7596	89.94
																			trajectory 169	0	20.1634	20.7911	19.5098	32.6652	76.3326	41.9222	42.9141	47.5556	48.3764	53.3736	48.6888	41.2894	44.6028	52.8695	43.3262	51.0311	30.7697	45.6995	46.7857	65.3079	70.27	60.7406	44.1414	51.8834	10.598	43.9051	48.9838	32.1147	45.7603
																			trajectory 170	0	48.4079	-67.7783	-39.9305	45.8649	-71.6514	-126.115	-179.127	-56.3614	57.5152	-27.6418	100.229	116.453	124.555	228.89	256.614
																			trajectory 171	0	-5.3177	45.5902	98.6973	67.0648	9.3543	-24.6945	55.5373	125.986	229.321	290.647	454.364
																			trajectory 172	0	128.245	254.243	226.401	275.133	370.374	222.103	240.286	224.487	293.863
																			trajectory 173	0	109.427	61.022	-10.1925	65.843	191.138	329.395	429.687	527.929	419.775	514.037	607.019	658.136	583.689	619.108	551.62
																			trajectory 174	0	96.3189	104.293	75.9654	168.338	148.871	57.2105	119.484	202.675
																			trajectory 175	0	-108.676	-168.156	-247.1	-250.359	-254.602	-232.052	-229.559	-286.718	-141.234	-305.38	-258.447	-290.096	-277.293	-233.041	-287.443	-342.099
																			trajectory 176	0	34.1462	-12.5358	25.2167	112.522	145.958	177.001	192.794	152.354	201.013
																			trajectory 177	0	-7.9389	-18.2023	-6.1571	-11.2693	1.8428	0.6983	13.0811	24.8586	28.414	29.3161	34.6234	30.514	29.6778	25.749	30.7502	30.0828	12.2926	7.9168	23.559	25.9188	15.7316	25.6632	33.4999	34.6758	32.5024	37.6335	42.6992	49.499	63.44
																			trajectory 178	0	-0.152	142.348	217.896	182.804	185.675	130.672	115.555	206.951	223.36	316.784	216.842
																			trajectory 179	0	1.0937	-74.0933	-164.175	-333.775	-365.304	-364.344	-312.609	-183.641	-111.681	-224.128	-237.529	-315.139	-334.581
																			trajectory 180	0	65.7684	52.2116	53.0962	112.157	87.9796	108.678	138.192	10.8633	126.772
																			trajectory 181	0	-134.712	-264.028	-311.366	-338.271	-384.886	-395.264	-519.873	-496.229
																			trajectory 182	0	-29.2464	-41.1965	-136.199	-12.6238	20.9703	37.0417	-29.8919	-116.902	-114.471	-135.802
																			trajectory 183	0	50.8948	23.1649	35.4044	40.0918	44.0476	50.1629	68.5711	57.3558	50.1761	6.1129	-27.9994	-10.0938	-15.6196	-20.7196	0.6495	117.648	102.815	99.5253	97.1202	120.06	192.001	116.432	176.261	122.71	177.262	184.799
																			trajectory 184	0	14.406	21.0044	38.9046	6.1378	-3.1822	0.0619	-7.7799	-11.3746	8.3617	13.835	11.644	-1.296	14.8099	18.8134	31.2363	14.1516	-3.1334	-5.1054	-14.892	10.1724	-2.7147	1.4639	-15.0248	-19.7471	34.5004	24.8986	10.3602	16.8025	46.7655
																			trajectory 185	0	-21.6906	-26.7474	-19.41	-6.3591	-5.6731	-8.2371	-20.2584	-18.8305	8.1727	-6.1843	10.0305	2.2341	2.8872	-0.3299	32.3868	4.6385	-16.1779	2.3156	-14.1509	15.9404	-2.0321	3.6279	16.9408	14.0182	2.83	-6.3569	11.2931	-3.7123	-2.5263
																			trajectory 186	0	-79.8388	-172.985	-290.256	-324.653	-430.162	-444.364	-506.113	-427.427
																			trajectory 187	0	-19.3296	-107.882	1.3259	35.4566	58.4714	-16.5175	-40.0088	10.955	-36.9117	-117.886	-85.1669	-96.2109	-71.8769	-161.331
																			trajectory 188	0	-45.4114	-108.84	-219.88	-222.198	-50.992	86.6275	201.527	71.8696	136.779	236.889	353.407
																			trajectory 189	0	49.0897	41.0703	40.4285	-61.4653	-83.5237	-173.4	-285.117	-220.597	-167.474	-251.524
																			trajectory 190	0	76.8072	23.7453	101.683	105.269	67.1889	147.063	74.2366	-75.0106	-175.841	-165.142	-218.073	-337.457
																			trajectory 191	0	4.0413	24.7362	13.6985	12.1547	29.0914	56.3098	22.0427	14.1959	104.532	104.611	75.2531	83.222	71.9669	104.486	54.4073	108.292	73.7888	171.97	176.476	185.428	195.781	186.847	188.06	172.566	202.198	176.999	319.073	322.06	323.169
																			trajectory 192	0	162.165	218.555	305.409	349.492	329.082	203.34	175.356	212.861	225.542
																			trajectory 193	0	8.7701	-79.6538	83.135	158.369	213.692	161.281	230.828	361.757
																			trajectory 194	0	6.924	-32.1004	-20.5835	6.9629	-55.1017	-65.5208	16.3136	28.1826	-7.164	8.759	43.204	33.192	44.0589	49.6646	26.0349	177.733	121.194	114.834	98.3343	133.221	151.543	155.736	165.348	142.89
																			trajectory 195	0	67.0321	55.1469	123.858	108.559	17.3518	-20.7775	-89.418	-84.9724	-208.553
																			trajectory 196	0	13.924	-62.2007	-6.0874	59.5723	116.823	22.1943	-118.412	-116.613	-146.464	-126.343
																			trajectory 197	0	-49.5308	84.515	170.098	81.9899	144.801	106.368	172.678	135.335
																			trajectory 198	0	3.0637	12.5127	1.5746	-3.2315	4.2404	-3.9269	2.0046	6.1852	22.1567	31.3132	46.4902	37.8713	13.6762	46.3632	23.5409	30.042	20.8265	39.8965	15.4239	82.0969	58.3471	29.3695	66.2396	46.929	40.9674	31.5642	39.6873	29.3595	54.3383
																			trajectory 199	0	36.6182	-5.0766	38.8183	3.7815	26.3008	36.4589	-11.055	1.0243	-26.8298	28.2947	-27.4651	-28.0279	-11.3865	-5.2913	-0.216	-12.6858	-18.3428	-41.3056	-20.0398	-42.3681	-47.7491	-42.9092	-38.7009	-11.8099	-28.3225	-57.1033	-34.3907	7.1266	-18.428
																			trajectory 200	0	69.8229	44.4805	28.9578	-90.687	-176.631	-182.855	-119.793	-175.062	-228.902	-145.521	-258.956
																			trajectory 201	0	-101.444	-183.679	-305.969	-373.725	-422.318	-270.011	-290.406	-289.436	-156.194	-113.85	-167.95	-131.042	-142.609	-249.627	-246.41	-273.24
																			trajectory 202	0	53.676	63.7415	15.2195	-41.9283	75.2568	120.066	116.926	94.7121	-27.1789	73.0914	123.709	170.809	131.747	169.995	214.379	141.477
																			trajectory 203	0	61.5807	30.1308	14.464	-35.7272	55.5988	117.652	143.988	171.639
																			trajectory 204	0	17.127	-12.1394	13.2725	-24.2481	-58.8918	-18.7159	24.3458	-30.1829	-32.6219	-43.5272	-58.3117	-60.4546	-46.8218	-71.0173	-46.9016	-62.7745	-81.1231	-46.8474	-58.0664	-65.0894	-49.1018	-37.3275	-2.4687	-10.5553	-17.3991	-4.9312	-15.9134	-57.0205	48.7813
																			trajectory 205	0	-53.2138	-210.274	-130.397	-129.998	-252.657	-305.864	-228.501	-168.874
																			trajectory 206	0	-109.441	-44.8651	-32.9443	-24.4657	-30.4832	-54.7525	-68.2071	-95.3736	-118.607	-145.333	-156.666	-194.514
																			trajectory 207	0	-92.6818	33.5583	-88.0002	-58.2724	58.431	96.9444	66.3249	203.069
																			trajectory 208	0	18.7839	26.9449	-67.7145	-93.751	-84.6794	-176.214	-211.74
																			trajectory 209	0	-51.2873	-137.258	-217.857	-175.75	-144.754	-145.223	-40.5934	-156.977	-216.572
																			trajectory 210	0	-83.9906	-179.052	-325.847	-320.594	-377.017	-446.826	-311.11	-417.904
																			trajectory 211	0	120.585	113.682	156.203	137.895	140.856	148.248	122.402	135.68	126.736
																			trajectory 212	0	23.6771	114.696	241.584	358.18	436.407	374.72	484.109	375.661	454.982
																			trajectory 213	0	46.3197	66.0772	73.984	171.982	309.256	248.305	194.761	237.576	335.671	232.535	137.79
																			trajectory 214	0	-66.5548	78.1428	168.324	154.391	166.258	190.145	230.809	358.44
																			trajectory 215	0	10.1541	24.6526	16.4407	13.1346	15.7419	22.3696	10.0825	6.6192	39.3815	14.5335	37.92	9.8001	34.0267	52.3376	51.7792	48.591	37.5444	126.84	120.38	77.6573	95.2891	68.4571	88.8012	79.3657	77.0501	66.2077	85.6524	79.6682	63.6468
																			trajectory 216	0	58.3991	97.0394	121.909	89.9304	111.852	156.047	162.723	138.911	143.912	143.455	138.022	134.041	73.7514	137.09	144.397	133.836	134.576	78.2619	118.794	134.336	114.901	62.2448	136.263	138.504	117.674	55.2534	135.212	118.396	130.75
																			trajectory 217	0	-82.8205	-73.4236	-153.709	-9.0901	23.5274	-124.883	-85.7426	-247.203	-308.871
																			trajectory 218	0	15.8128	23.6517	23.6218	21.9162	21.5863	2.8699	14.1465	14.8443	4.4251	-3.236	12.5398	16.8977	11.7421	13.2185	-9.3152	6.6241	11.8847	-0.6131	5.1854	6.9097	-9.7383	-5.6209	-7.1316	-14.8873	0.7049	7.0257	0.6263	-0.0222	-1.3598
																			trajectory 219	0	-70.1121	-67.3082	-93.2908	-69.3524	-171.923	-140.84	-57.3029	-163.286	-134.352	-154.415	-168.695	-135.969	-103.358	-110.489	-52.7146	-151.228	-98.7158	-137.753	-166.673
																			trajectory 220	0	4.377	-16.0914	-15.452	103.766	109.026	115.147	121.092	129.87	172.879	134.455	128.172	136.956	212.783	216.063	220.876	199.84	249.71	239.715	206.46	254.134	257.617	212.913	202.634	234.578	216.727	230.476	231.741	219.024	216.783
																			trajectory 221	0	33.9871	-105.455	-114.876	-75.9815	4.3902	-94.005	-70.1312	-226.138	-267.621
																			trajectory 222	0	-5.4163	-43.8235	-17.7668	-17.3296	-3.086	-46.5717	-11.9707	-14.8687	-69.4345	-52.136	-44.6669	-66.1418	-64.2544	-33.8028	-54.1349	-64.3336	-59.6597	-54.4941	-51.3764	-73.8808	-46.3909	-42.7021	-58.8463	-101.44	-116.109	-108.741	-152.72	-128.233	-135.446
																			trajectory 223	0	122.149	80.9337	30.7441	135.091	57.2793	127.771	65.5957	90.183	7.6849	65.5141	-41.5163	-131.569
																			trajectory 224	0	-4.4782	-144.966	-210.368	-230.429	-225.806	-230.573	-256.947	-226.151	-213.457
																			trajectory 225	0	46.5354	44.205	182.382	188.728	206.455	315.773	291.269	335.578
																			trajectory 226	0	107.726	33.4443	114.504	198.192	163.101	200.022	241.463	290.224	169.979	162.147	213.408	158.885	169.98	282.463	418.388	434.125
																			trajectory 227	0	1.9646	-28.2916	-17.6398	-13.2515	-12.9154	-11.2398	-15.5827	-23.5331	-10.3316	-23.5695	-52.7633	-34.3948	-17.6581	-26.9673	-25.9498	-37.7151	-30.6145	-38.004	-51.2999	-68.7078	-56.381	-51.6302	-49.4521	-38.035	-65.0861	-40.1774	-63.1521	-60.805	-75.0534
																			trajectory 228	0	-146.909	-146.828	-157.647	-156.373	-189.083	-191.8	-181.174	-163.619	-140.972	-200.067	-208.308	-161.644	-237.72	-223.63	-230.772	-164.414	-248.782	-255.435	-234.142	-217.902	-154.748	-234.327	-278.697	-287.248	-259.613	-250.671	-259.703	-284.376	-276.317
																			trajectory 229	0	-20.1989	82.3149	81.8519	29.1922	95.284	29.8566	162.86	141.766	186.891	188.114
																			trajectory 230	0	-126.97	-125.26	-119.874	-133.176	-205.473	-116.493	-116.058	-102.803	-200.19	-326.181	-416.641	-504.692
																			trajectory 231	0	-57.4522	-20.8228	87.8271	117.919	11.0505	-16.7595	-44.2639	-127.1
																			trajectory 232	0	-4.101	5.904	33.2145	18.0853	137.7	-5.1981	-100.291	-166.225	-150.29
																			trajectory 233	0	-81.4022	-33.3171	34.1821	88.5904	146.889	230.653	293.382	387.309	331.54
																			trajectory 234	0	-1.3418	-24.9985	-40.4416	59.7539	137.802	124.947	-25.6839	-148.686
																			trajectory 235	0	-158.614	-156.278	-153.539	-295.94	-265.079	-170.675	-271.905	-196.489	-230.207	-219.835
																			trajectory 236	0	-35.5605	-17.26	-41.3307	-70.1617	-69.339	-73.9576	-47.2236	-14.2523	10.4878	19.5457	42.2074	5.0121	-24.1659	-14.507	-48.1718	-38.4867	-51.0805	-134.309	-135.21	-142.505
																			trajectory 237	0	-29.8733	-140.399	-177.408	-200.982	-98.9098	-54.6055	-175.735	-107.523	-244.629	-189.189	-199.532	-204.248	-309.409	-355.283
																			trajectory 238	0	19.3442	24.3549	-3.6211	1.4751	7.3891	18.8206	21.6575	-3.3783	7.7575	22.6581	-11.4416	14.6955	27.0361	-47.0761	26.9951	22.9001	26.2295	28.3866	28.3893	13.8819	52.2209	40.6497	-0.0504	42.0868	43.0467	36.3718	38.2897	44.7292	14.2813
																			trajectory 239	0	1.223	-13.8818	-0.9921	52.7328	-6.446	29.7582	-8.3393	2.5502	34.8977	42.5138	47.1291	21.723	60.582	55.353	83.9222	103.093	111.782	102.487	111.927	107.848	129.788	159.503	147	199.746	167.608	142.69	125.841	114.157	133.777
																			trajectory 240	0	64.9019	87.0999	98.678	109.257	125.289	120.036	107.394	77.0631	99.9818	91.722	87.0218	69.6426	76.0855	143.562	136.29	94.8966	157.975	158.438
																			trajectory 241	0	-64.5739	-191.668	-271.944	-195.854	-323.702	-434.727	-510.277	-505.843	-449.528	-531.947
																			trajectory 242	0	-62.3765	-26.5506	-6.914	1.9343	18.8451	72.8849	-89.3921	-161.873
																			trajectory 243	0	-28.5994	-29.705	-64.9806	41.3221	69.9671	177.738	207.982	222.852
																			trajectory 244	0	101.58	-2.6376	159.928	142.48	286.694	381.689	407.803	419.277	463.603
																			trajectory 245	0	32.3165	18.6773	26.7865	31.5137	13.6785	31.5381	19.6876	33.4157	154.435	123.803	142.552	143.69	143.975	146.307	138.695	149.011	254.357	237.404	275.086	254.379	282.115	272.167	288.197	312.88	330.685	313.318	331.647	327.301	354.227
																			trajectory 246	0	23.9316	-54.0765	-59.6219	-62.7141	-24.582	-58.773	-69.4354	-14.9114	38.2957	163.156	47.2293	130.746
																			trajectory 247	0	54.7745	-45.59	-21.4263	-177.631	-76.9743	-51.1634	-147.246	-93.4778	-93.7974	-128.479
																			trajectory 248	0	8.708	36.0552	36.4563	35.6962	16.7079	56.751	76.1846	12.3606	12.1061	31.2232	24.1567	16.9786	31.5104	26.6163	27.3202	61.5535	24.5397	17.7103	28.7233	74.7801	83.5751	99.6814	107.798	126.126	129.355
																			trajectory 249	0	-49.7799	33.6956	-51.1501	-144.75	12.4368	26.1087	-27.2814	54.3456	192.975
																			trajectory 250	0	56.4675	12.7103	15.9788	11.6074	148.016	39.3216	3.647	101.461	-1.9323	158.12	226.201	157.9
																			trajectory 251	0	-118.86	-231.71	-244.26	-138.185	-130.93	-91.7437	-36.4107	-176.919	-312.401	-298.168	-337.113	-372.573	-365.322	-388.879	-385.942
																			trajectory 252	0	4.8366	-70.225	-206.445	-304.442	-304.033	-472.677	-501.78	-460.387	-513.477	-513.258
																			trajectory 253	0	3.1605	140.471	283.18	384.174	454.811	333.412	361.24	270.299
																			trajectory 254	0	17.9051	12.3597	19.3288	5.9837	16.007	18.2338	16.2127	20.1069	13.9211	26.3136	11.5253	30.5142	28.8491	24.4263	37.0588	32.1919	33.4544	5.6043	23.6825	16.9438	5.8011	46.6758	31.0817	32.617	36.1771	33.7932	33.0436	54.863	44.7591
																			trajectory 255	0	-69.3351	-95.0028	-101.584	-101.896	-86.0304	-146.675	-103.375	-190.471	-68.9285	-114.185	-119.725	-207.984	-192.731	-232.406	-353.429
																			trajectory 256	0	72.9773	199.488	114.083	202.945	129.65	178.528	118.244	258.492	281.388
																			trajectory 257	0	98.5075	63.0073	115.632	95.0998	111.812	257.476	398.086	424.12	491.186	467.682	510.872	513.899	434.666
																			trajectory 258	0	102.248	125.705	105.634	96.1602	118.832	134.542	153.239	163.072	167.415	148.887	119.352	165.738	174.788	137.969	9.8753	103.987	132.128	106.774	145.526	150.649	67.909	135.237	172.508	199.128
																			trajectory 259	0	-1.9501	-3.0518	14.2227	18.0814	3.9089	30.007	36.3337	58.0027	83.6105	99.1924	115.491	97.6775	114.737	111.041	98.5931	123.347	120.989	102.498	119.221	137.221	131.33	155.474	134.839	125.182	129.566	165.68
																			trajectory 260	0	30.3763	-29.8257	-115.929	-237.795	-191.747	-236.534	-125.854	-158.34	-207.987	-279.912	-248.525	-127.663	-180.174
																			trajectory 261	0	-42.7511	-25.6942	-41.8176	-20.2461	-37.1021	-113.706	-149.732	-118.477	-192.214	-173.976	-120.345	-172.895	-137.033	-106.577	-110.264	-129.589	-139.185	-128.837	-104.485	-140.295	-127.888	-8.9085	-141.985	-160.291	-136.232	-143.324	-158.701	-120.71	-98.3344
																			trajectory 262	0	1.2318	19.9597	-9.612	6.2841	7.3683	19.4971	79.183	27.3659	20.834	71.0382	135.829	155.9	130.099	155.972	122.139	187.182	137.264	128.226
																			trajectory 263	0	-69.6796	-201.16	-208.079	-83.4405	-52.2645	-113.087	29.0657	-8.8996	-191.416	-193.351
																			trajectory 264	0	-19.6982	66.1642	128.588	139.23	209.548	256.954	364.685	449.075
																			trajectory 265	0	-141.243	-292.81	-375.171	-341.586	-263.054	-310.271	-185.942	-266.248
																			trajectory 266	0	-23.1305	-31.6391	-18.0915	-77.0833	-49.2854	-37.4569	-67.1179	-79.5582	-18.2666	-48.5095	-166.673	-120.358	-140.426
																			trajectory 267	0	-92.6903	43.5968	174.805	230.126	172.826	182.621	120.412	116.455	57.4472	184.725	180.144
																			trajectory 268	0	46.258	34.6229	23.0653	97.4598	133.812	204.176	165.342	317.301	403.294	251.138	178.488	261.724
																			trajectory 269	0	-157.701	-208.722	-250.101	-257.437	-270.212	-206.953	-252.56	-226.927
																			trajectory 270	0	-92.4697	-54.5983	-82.4251	-75.0866	11.2722	-78.546	-110.18	-183.054	-132.404	-230.713	-231.202	-226.184	-357.637	-489.715	-424.441
																			trajectory 271	0	28.8138	-39.5263	-41.9124	-80.5781	-101.927	-204.9	-167.371	-161.939	-112.299	-259.407
																			trajectory 272	0	-5.0953	2.042	-27.3048	19.583	-81.6623	-110.849	-84.7429	-95.1163	-52.892	-75.7721	-11.0434	-51.3646	-46.324	-37.6084	-8.2739	-38.3752	-32.267	-59.5857	-33.7149	-61.7922	-58.3612	-33.9516	-44.0523	-107.826	-134.347	-157.537	-117.351	-131.9	-126.615
																			trajectory 273	0	-9.561	96.2498	67.6671	62.493	69.191	51.0025	61.1406	169.763	172.445	170.232	197.798	180.224	196.241	192.217	184.245	182.537	184.404	191.653	181.837	174.821	185.61	183.127	187.202	180.699	175.333	177.427	193.919	187.513	180.978
																			trajectory 274	0	-0.1492	-21.2785	2.8325	-0.9425	-7.883	-0.9765	6.7555	-5.8645	10.6889	-3.3973	-23.4723	-6.4885	-9.5793	-9.3543	8.9655	1.4758	-5.1818	9.2724	-4.6873	-7.2971	-3.2847	-12.0809	-12.4156	-3.348	-5.2233	-14.6026	-7.7391	-6.7797	-38.4761
																			trajectory 275	0	5.7467	1.5101	-13.0569	-6.4678	-3.0729	-15.5973	-33.684	-7.5918	66.1024	50.3047	78.6066	86.0228	30.8809	71.7484	114.457	85.6865	110.566	123.762	195.132	199.385	202.113	240.098	240.114	217.626	153.228	232.478	249.964	241.382	252.591
																			trajectory 276	0	-11.8831	8.7569	7.1215	24.236	151.665	130.647	145.779	161.453	129.61
																			trajectory 277	0	-33.5882	-41.3772	-18.4514	-7.5487	-23.6545	-37.2122	-66.3295	-48.3769	-39.7052	-11.249	-36.1594	-15.771	-35.3615	-70.9738	-48.4654	-53.5918	-45.1157	-47.6034	-71.2268	-76.4737	-38.6671	-48.8333	-66.3795	-70.1241	-62.7235	-112.066	-64.496	-97.0905	-59.6526
																			trajectory 278	0	10.4605	-87.4284	-125.994	-39.5652	-121.945	-75.926	-147.577
																			trajectory 279	0	23.4769	-0.2058	-12.3904	27.9708	8.707	17.527	100.401	138.785	125.836	150.609
																			trajectory 280	0	46.5303	70.1821	199.968	162.285	227.488	347.255	212.936	187.772	208.382
																			trajectory 281	0	-2.6224	1.6752	26.5877	3.4832	8.9931	64.987	70.5615	97.6886	112.747	101.354	200.033	183.043	174.564	148.138	207.078	214.71	201.939	184.722	218.621	219.576	235.852	286	295.637	286.106	270.065	278.789	265.946	251.41	286.953
																			trajectory 282	0	30.0719	-28.3701	69.5034	-9.7964	-89.6366	-51.2224	-18.5093	68.3542	215.763	234.942	376.371
																			trajectory 283	0	-24.6	9.759	115.675	69.0179	-18.1417	5.7807	-48.6635	-66.3893	-68.9533	-78.5831	-96.7422	-126.842	-184.064	-172.25	-112.415	-96.1751	-149.94	-114.389	-204.478	-250.961	-293.637	-327.551	-367.077	-283.949
																			trajectory 284	0	77.0612	105.512	101.382	40.2833	87.4044	165.549	204.706	127.026
																			trajectory 285	0	93.1509	186.762	148.925	115.619	83.2098	68.4589	90.2709	156.395	199.648	202.067
																			trajectory 286	0	-36.8477	122.605	34.0821	18.2312	45.2113	52.2722	65.2749	20.7068	-26.6245	12.7716	18.3609	17.681	22.3054	12.9689	59.4581	129.161	121.545	131.853	145.68	109.488	118.972	112.514	98.9173	117.721	90.9308	111.504	76.8878	81.4553	56.8401
																			trajectory 287	0	-84.4372	-11.9452	-96.4374	-137.875	-233.248	-321.073	-226.953	-285.214	-234.248
																			trajectory 288	0	-131.592	-131.149	11.7424	0.2023	-82.5903	-178.896	-266.935	-245.713	-219.972	-353.851	-382.921	-347.154	-348.42	-316.903	-177.197	-267.544	-222.485	-255.351
																			trajectory 289	0	-27.1741	-103.822	-120.402	29.432	-133.191	-80.4153	-41.3384	0.1465	-5.1837	-77.9947	-157.759	-187.271	-194.157	-177.28	-144.639	-211.849
																			trajectory 290	0	26.6235	10.8258	15.1341	12.6349	13.4991	27.2657	15.1124	-11.0638	23.8138	48.613	2.7732	32.5813	28.0304	15.447	-5.5606	13.8798	18.6192	17.9111	-8.2387	23.1862	28.3179	25.6269	18.8915	23.7442	11.5779	-10.1729	9.7672	8.3372	21.6603
																			trajectory 291	0	23.3554	36.2314	17.4951	30.9083	24.4665	31.1169	11.631	23.2972	-10.1112	44.7926	28.9068	27.983	38.7126	24.4513	25.3456	31.8023	28.5649	31.6899	19.2257	15.4692	47.6904	65.5577	46.9227	18.6196	20.3004	15.4218	31.2876	15.9852	25.2827
																			trajectory 292	0	-53.9873	-43.0562	-156.645	-76.9536	-71.5509	-65.222	3.9118	-2.6405	14.222	-104.866	-91.8318	-197.231	-131.068	-149.611	-159.209	-144.153	-167.784	-197.029	-257.085	-271.256	-297.481	-196.621	-235.136	-307.221
																			trajectory 293	0	-26.6713	88.6716	37.2048	152.808	269.447	218.642	232.363	239.81	287.016	333.097	329.811
																			trajectory 294	0	7.3602	-29.2201	-33.0828	4.2188	-55.5618	6.4464	125.09	184.373
																			trajectory 295	0	19.1493	-41.6842	-28.8759	-8.4145	-39.9129	-102.155	-243.018
																			trajectory 296	0	-7.0801	6.5226	-49.599	-2.5307	-83.1668	50.2605	38.6962	12.9808	2.3876	-33.5221	93.1199	163.037
																			trajectory 297	0	9.6142	37.9678	12.4965	-20.0477	-28.7752	-20.2933	15.9479	9.2242	29.7112	6.7785	13.6289	-18.8511	-33.0162	-20.5793	17.6979	42.8294	22.1178	46.4955	61.2857	39.4041	28.2	-6.834	44.5408	74.0532	85.9773	73.3113	85.1394	89.668	60.8746
																			trajectory 298	0	27.8571	6.5275	-41.1809	-8.9675	-17.546	-150.854	-98.0069	-195.023
																			trajectory 299	0	-81.7652	-151.875	-215.389	-222.384	-247.724	-358.244	-404.156	-309.325	-284.941	-342.035	-309.015	-297.674	-225.344
																			trajectory 300	0	-26.4232	42.7843	14.6923	-10.8766	-8.8998	-5.4858	9.9031	33.5755	56.6659	57.4368	36.7942	26.1029	17.9727	32.2937	41.2434	90.7072	-36.6626	42.8728	-96.5968	-125.17
																			trajectory 301	0	-137.08	-245.507	-128.968	-135.246	-127.225	-11.4885	42.4923	44.8217	31.4198	122.117	100.066	148.466
																			trajectory 302	0	34.8001	60.0478	88.8804	6.0236	47.2858	67.6202	7.3482	-117.29	-172.12
																			trajectory 303	0	-16.1935	6.7362	-6.4887	-13.551	-25.1021	-2.9028	-3.0918	9.9291	15.9262	32.3271	109.031	95.4944	83.09	97.6294	98.3064	82.5743	91.2028	92.1836	99.5406	89.9903	94.8461	104.786	96.2918	111.933	101.302	117.885	113.611	99.6272	83.5606
																			trajectory 304	0	8.8223	11.065	11.2373	-32.3928	-6.6722	3.985	-9.2509	0.0236	1.2241	-29.2344	3.0825	-57.4042	-10.0351	-0.745	-15.8472	-5.1471	0.5524	1.7356	10.7362	1.6773	3.0538	38.1804	-24.2883	7.4187	-9.7107	-0.0709	8.9598	147.564	-0.1526
																			trajectory 305	0	-31.8529	51.9732	-7.626	-30.1706	102.097	80.9903	119.642	185.313
																			trajectory 306	0	-93.7964	-145.828	-228.963	-368.06	-453.851	-441.898	-586.347	-418.502	-578.494	-552.273
																			trajectory 307	0	-60.9727	-107.569	-111.213	-107.652	-138.794	-195.023	-213.801	-180.598	-295.036	-257.153	-204.886	-326.092	-284.161
																			trajectory 308	0	-40.8043	50.2019	-49.3761	-133.223	-31.2454	97.7163	37.4319	2.5131	82.4393	78.8619	132.312	118.459	-3.3243	-124.846	-224.411	-286.043
																			trajectory 309	0	-71.1464	-4.2546	-25.0172	-84.5528	-124.592	-150.982	-141.461	-167.664	-156.976	-123.03	-162.098
																			trajectory 310	0	21.5902	47.7216	-84.7391	-113.922	-193.789	-301.811	-232.278	-283.762
																			trajectory 311	0	-44.2008	-13.009	19.5677	160.653	286.115	226.574	209.494	230.776
																			trajectory 312	0	-50.535	-71.371	-38.1092	-107.837	-67.0629	-115.825	-125.38	-113.933	-156.964	-198.683
																			trajectory 313	0	-22.1245	28.0786	-66.0236	-113.111	-219.817	-247.205	-310.111	-355.083	-359.974	-460.073
																			trajectory 314	0	88.0877	99.2316	103.131	219.08	189.046	112.88	268.675	238.886
																			trajectory 315	0	104.898	-15.2019	-61.0733	-57.3398	-66.7716	-133.493	-136.718	-113.074	-153.681	-69.7329	-59.9996	-101.97	-115.677	-191.093	-63.66	-83.2647	2.5935	17.5673	-101.783	-97.2541	53.198	-20.3165	-132.953
																			trajectory 316	0	2.7559	-8.9832	7.5108	16.2168	20.0661	11.8743	7.9248	12.7851	6.8897	9.2032	29.5484	36.0103	57.6872	99.1401	63.2447	71.1746	63.9231	45.1167	64.1925	53.4318	48.0235	67.0566	40.3195	35.5454	98.8422	43.4562	70.981	59.4362	30.1342
																			trajectory 317	0	-73.2261	-1.4229	-91.5375	-7.6583	-34.2172	-69.5185	-74.7638	-99.321	-89.9272	-72.0216	-153.535	-124.355	-49.1332	-137.953	-72.1424	-102.04	-50.369	-133.609	-330.732	-380.369	-331.667
																			trajectory 318	0	-5.7136	-7.2598	-25.7636	-7.9405	5.7528	-33.2205	-34.647	-25.5197	-24.8819	-40.3524	-22.1072	-36.2964	-64.3485	-49.6867	-59.6852	-28.9502	-57.3945	-48.505	-49.6108	-41.0856	-48.749	-57.4012	-68.8896	-48.219	-44.3983	-101.147	-16.3295	-65.077	-73.5678
																			trajectory 319	0	99.3718	86.7313	51.8622	122.183	212.328	205.625	261.786	288.827
																			trajectory 320	0	-32.2725	-112.151	26.9428	-131.374	-26.8975	20.2122	-71.7526	-242.623	-215.026
																			trajectory 321	0	-41.1978	-52.2594	-36.8873	-57.7212	-30.421	14.2013	-64.2515	-206.198	-167.486	-89.4255	-240.223	-328.363
																			trajectory 322	0	31.6529	6.3026	0.3727	-113.631	-47.3007	28.904	-100.652	-116.533	-204.736	-238.481	-232.951	-217.565	-276.817	-235.819	-344.726	-213.706	-247.662	-234.937	-182.829	-126.735
																			trajectory 323	0	-31.753	-133.768	5.0702	58.2176	101.008	210.936	246.626	301.631	330.332	458.958	369.228	235.531
																			trajectory 324	0	105.405	174.495	173.573	159.146	165.006	185.576	154.046	143.396	177.369	222.072	206.787	183.474
																			trajectory 325	0	-43.5185	-23.446	48.8562	99.1325	113.479	107.155	86.5174	52.3622	206.121	189.688	268.164
																			trajectory 326	0	128.777	89.0179	204.037	341.508	287.12	412.101	332.202	264.799
																			trajectory 327	0	-53.5128	-147.302	-53.5971	-48.1705	-168.062	-203.353	-189.394
																			trajectory 328	0	75.9199	-46.1361	-28.1431	80.8383	196.336	342.384	438.648	345.952	348.593	435.95	428.262
																			trajectory 329	0	111.68	118.471	159.033	145.979	167.301	192.483	195.21	189.033	208.537	175.351	181.973	196.237	171.777	170.625	119.824	181.834	140.331	114.914	166.235	197.941	191.298	182.774	313.879	269.8
																			trajectory 330	0	-32.78	45.7594	19.6444	91.9971	73.6305	196.837	196.459	96.1387	173.941	209.896	126.686	126.453	128.266	256.745	200.246
																			trajectory 331	0	60.6668	72.2411	138.874	212.129	201.052	275.783	276.354	279.081	270.343	272.12	217.749	71.8515	70.2525	69.131	61.9336	82.0006	70.1278	96.9347	130.793	135.745	189.809	92.9669	134.162	233.921	190.274	218.052
																			trajectory 332	0	16.2519	-2.4272	50.791	28.4182	4.3178	25.7243	61.0452	77.1637	112.333	43.6122	23.0514	66.341	141.362
																			trajectory 333	0	-18.2813	-129.008	-173.509	-234.632	-203.506	-151.934	-212.35	-172.527	-183.295	-183.638	-122.195	-219.421	-251.407	-294.332	-201.055
																			trajectory 334	0	-71.4292	106.502	49.5796	72.5022	59.5536	196.469	270.046	372.909	417.982
																			trajectory 335	0	-64.4139	-34.5075	-18.7488	-58.6612	-35.6405	-103.246	-235.077	-99.1602	-170.006	-241.129	-91.8138	-53.4452	-173.86	-189.465	-187.302	-130.12	-212.367	-230.235	-227.67
																			trajectory 336	0	27.7106	25.8187	20.3746	12.7738	20.0522	24.4414	35.0889	20.0604	18.431	34.2104	36.655	28.88	15.591	15.7369	20.9881	26.6903	24.4461	13.5181	4.1581	17.9525	-16.5846	2.4936	-2.875	20.666	-7.1483	9.8701	-5.9263	9.4418	22.4024
																			trajectory 337	0	18.2514	31.5497	38.6486	181.913	223.67	230.341	248.14	212.424	224.724	347.506	349.963	327.36
																			trajectory 338	0	-119.253	-247.733	-337.338	-407.067	-421.306	-411.155	-520.581	-528.853
																			trajectory 339	0	-93.5338	-113.383	-162.21	-201.457	-138.625	-35.0498	-53.6564	-148.85	-254.95	-214.788	-219.276	-217.907
																			trajectory 340	0	21.7438	138.041	157.695	164.9	29.595	172.095	151.829	10.002	33.4217	156.353	138.363	19.0723	51.5893	-2.9407	33.2874	169.035	176.283	180.812	168.95
																			trajectory 341	0	75.7033	202.469	336.875	353.779	315.388	349.472	329.754	337.538
																			trajectory 342	0	-9.0809	-0.0729	-3.6461	-35.2987	-36.7215	-77.7159	-153.316	-148.513	-207.042	-226.591	-275.215	-266.037	-272.46	-280.81	-301.83	-309.347	-330.554	-359.717	-352.979	-365.337	-249.236	-255.897	-275.145	-272.815	-272.505	-283.221	-410.818	-405.625	-402.526
																			trajectory 343	0	-31.7761	13.4169	31.7317	161.646	214.439	193.54	258.635	194.227
																			trajectory 344	0	-20.8033	-84.9061	-153.959	-95.9186	69.7057	0.6913	-5.0892	-14.9243	-88.2692	7.2575	57.8159	166.761
																			trajectory 345	0	-14.4176	1.8871	-126.574	-69.9271	-36.7997	-103.155	-107.619	-167.683
																			trajectory 346	0	-78.5044	-68.9762	-16.0738	90.3593	-69.5197	-69.1266	48.4043	108.916	159.819
																			trajectory 347	0	81.4454	97.1413	155.723	154.578	116.231	162.603	109.631	120.939	149.605	127.146	127.668	71.001	102.579	84.7019	117.516	77.6254	169.03	149.274	110.461	93.0012	136.388	125.242	174.724	146.175	106.398	124.267	50.5492	126.819	141.926
																			trajectory 348	0	-9.8461	-0.9017	-42.919	-57.3865	-58.2269	-25.4078	-24.9623	-66.0227	-76.1498	-68.353	-118.833	-125.867
																			trajectory 349	0	-1.1576	-119.254	10.6471	83.998	-52.5704	105.654	104.146	208.364
																			trajectory 350	0	-106.415	-158.969	-35.9928	39.183	24.3483	-76.1477	78.0594	220.485
																			trajectory 351	0	26.8067	-58.9502	67.0483	110.56	130.734	116.514	94.0468	157.397
																			trajectory 352	0	-7.6757	3.3184	-11.9083	-2.4808	-25.9087	-10.6989	-55.5113	-62.0754	-71.3348	-66.2621	-66.6774	-66.7495	-125.409	-123.747	-164.052	-171.282	-169.383	-228.65	-227.385	-274.598	-209.201	-208.444	-208.783	-209.441	-238.237	-232.137	-232.316	-246.351	-229.808
																			trajectory 353	0	-126.868	-101.774	-73.9299	-141.031	-174.84	-70.4563	-109.704	3.8787	-61.7525	-146.318	-169.059
																			trajectory 354	0	6.2502	-75.705	-107.999	-103.523	-12.5659	-87.5243	-75.3923	-92.4967	-32.3701	-12.6578	-82.3999	-65.782	-52.0296	0.1187	-64.2635	-35.9933	0.5594	-42.2675	-43.0297	-9.478	-36.2502	-70.8409	-86.8594	-168.987	-280.892	-284.981	-281.696	-258.151	-269.654
																			trajectory 355	0	-11.9478	-2.3034	-4.1516	4.2738	26.0564	42.8073	70.9433	220.992	202.955	220.456	238.16	210.812	222.953	199.749	209.817	218.252	198.25	191.206	173.596	182.444	202.654	167.879	221.476	214.833	314.488	217.147	201.406	209.129	217.754
																			trajectory 356	0	-33.4955	13.7603	-7.7761	4.7409	-8.1952	-45.5305	-118.907	-66.7062	-100.686	-109.993	-103.666	-160.494	-110.783	-103.103	-95.7604	-112.717	-122.77	-121.436	-103.599	-93.6131	-118.617	-71.4685	-120.94	-144.065	-143.94	-161.952	-146.476	-129.958	-119.522
																			trajectory 357	0	-21.2966	110.937	162.207	51.4794	114.209	255.886	330.837	287	412.899	487.368	579.795
																			trajectory 358	0	40.4172	15.3544	153.183	183.064	168.768	278.809	193.644	47.6955	103.755	206.119
																			trajectory 359	0	79.3774	28.7472	-79.2896	-69.2111	-111.04	-80.1688	3.3204	-73.5759	-178.037
																			trajectory 360	0	15.5605	-28.8115	98.2338	109.369	84.0451	-4.8134	-10.6488	-60.3087	-167.737	-269.847	-304.128
																			trajectory 361	0	160.126	117.202	-6.4843	-124.303	-268.331	-260.803	-106.335	-151.419	-215.237
																			trajectory 362	0	-112.348	-130.784	-145.073	-153.529	-157.706	-232.16	-289.772	-322.142	-363.489	-403.476	-374.099
																			trajectory 363	0	65.6996	24.002	12.1277	134.528	134.76	110.149	75.8235	82.7407	109.547	143.829
																			trajectory 364	0	21.1833	-127.22	-206.594	-240.421	-232.867	-226.88	-275.836	-346.245
																			trajectory 365	0	-40.3203	-98.9989	-35.3754	-16.9136	-74.6698	-22.5789	-121.51	-78.6987	-151.786
																			trajectory 366	0	-51.1956	-62.1253	-5.6437	-47.9901	-85.3749	52.5283	115.383	139.048	107.004	49.5426	89.7356	84.356	173.015	171.953	174.191	212.659	96.453	-3.4252	35.6688	93.0445	13.2997	-18.2769	-91.2871	-144.091	-173.247	-185.706	-229.086
																			trajectory 367	0	-92.3613	-173.54	-242.236	-227.744	-156.856	-201.594	-301.204	-241.323	-174.373	-317.838	-200.516
																			trajectory 368	0	-11.2391	43.4351	153.628	72.2472	41.9599	39.2268	48.6184	27.9894	-18.618	-13.2663	-7.5469	11.5785	-32.7921	0.5787	0.6374	-66.3848	-67.9979	-72.9569	-60.186	-121.41	-119.228	-122.023	-114	-125.837	-163.275	-156.226	-146.425	-162.173	-160.819
																			trajectory 369	0	-16.8207	-39.6056	-5.8795	11.4461	40.2938	3.2692	-124.073	-11.6054	-97.5458	-110.46	-130.499
																			trajectory 370	0	-114.827	-141.798	-49.4692	-119.561	-120.078	-117.967	-272.26	-139.112	-27.5737	14.505	138.858
																			trajectory 371	0	-77.8309	-73.1374	-211.822	-201.591	-358.12	-399.564	-454.973	-432.976	-480.353	-519.633
																			trajectory 372	0	-69.4456	-110.286	-145.441	-150.948	-184.512	-184.649	-177.674	-160.185	-238.788	-184.031
																			trajectory 373	0	-129.854	-213.103	-208.052	-121.57	22.0849	-98.6782	-185.255	-250.088	-317.898	-404.355	-380.775	-374.293	-341.228	-434.095
																			trajectory 374	0	6.5795	6.905	13.728	7.3935	1.1628	-59.0252	-79.5744	-49.3207	-85.8431	-66.7844	-62.3319	-90.1373	-79.0887	-138.213	-133.511	-129.18	-132.633	-141.514	-154.748	-149.35	-161.182	-132.262	-209.464	-217.735	-214.79	-207.371	-220.816	-210.703	-223.43
																			trajectory 375	0	-167.073	-185.406	-122.675	-102.765	-161.827	-205.3	-168.963	-164.161	-197.022	-267.791	-160.901	-179.112	-156.128	-218.574	-148.329	-196.28	-144.816	-187.883	-178.844	-171.91	-210.719	-134.186	-176.986	-196.655	-128.886	-150.662	-152.527	-226.939	-254.844
																			trajectory 376	0	0.1096	-13.325	-3.2866	18.3915	-5.9796	-3.2081	-1.8087	-1.2527	31.0344	24.5305	24.1954	30.8241	19.1891	25.6104	28.7846	6.633	5.295	52.1045	37.1459	50.7381	48.2028	43.9487	37.2362	44.3042	40.216	112.25	96.4899	107.704	116.689
																			trajectory 377	0	-38.572	45.3128	54.0141	-41.1543	39.5516	45.8843	43.0726	75.4316	60.2441	62.8838	165.681
																			trajectory 378	0	-7.7304	48.625	120.602	3.8242	5.2456	-155.525	-69.4188	-127.053	-140.089	-178.135	-184.167
																			trajectory 379	0	-37.8026	-36.9027	-16.6159	-10.8716	-20.9439	-40.3895	-68.5675	-50.7225	-41.3002	-3.654	-40.0624	-7.2292	-36.9358	-80.3776	-47.3066	-47.3187	-40.3102	-37.5935	-60.8486	-69.4708	-25.3809	-35.6022	-46.6276	-55.2788	-48.5951	-115.432	-53.8032	-88.08	-46.8281
																			trajectory 380	0	-96.8631	-13.6412	-9.0945	36.1807	40.1185	134.541	224.878
																			trajectory 381	0	-7.2986	-1.1521	-10.2722	7.6907	-90.8025	-108.711	-67.3717	-86.2496	-58.9474	-77.893	-37.0646	-55.9525	-56.0696	-45.0725	-10.8412	-54.7951	-73.5912	-80.0489	-55.8989	-80.3421	-85.5476	-63.0059	-59.4441	-136.62	-144.602	-163.233	-118.661	-104.138	-126.889
																			trajectory 382	0	40.5222	83.8791	58.8631	-37.9036	37.7637	-61.2588	-126.925	-117.884	-133.684	-182.551
																			trajectory 383	0	-39.4874	-36.0325	-174.547	-102.717	-29.8989	-103.127	-70.499	-97.3421	-32.4876	-63.7327	-121.537	-147.972	-148.189	-112.242	-187.688	-69.9888	-180.571
																			trajectory 384	0	94.8232	108.603	39.5619	82.7325	97.4005	118.511	110.166	104.257	185.859
																			trajectory 385	0	1.5666	11.6273	23.887	20.7623	12.2967	11.3637	14.7063	9.0031	-1.1833	10.8962	30.8283	50.2682	18.6414	11.8779	-17.9927	59.7977	67.2719	54.9872	50.9436	65.52	66.8898	-11.0393	-12.2367	-16.9839	-6.8158	26.4592	-6.3881	-16.6554	9.1644
																			trajectory 386	0	66.6002	-9.5427	-80.8046	-92.1221	-137.9	-199.971	-283.435	-132.122	-215.519
																			trajectory 387	0	69.5345	76.2398	5.0911	80.0317	112.689	61.632	98.5263	160.503	213.944	374.016	390.477
																			trajectory 388	0	61.575	-8.3068	-7.5652	10.7197	-9.714	-16.4007	-11.882	-31.0638	-14.9354	11.4345	-5.417	-79.8472	49.9216	-6.9121	-57.2116	-26.3087	117.121	-1.3985	-37.8288	-4.9469	-55.6491	-4.8498	-32.5009	-29.4068	-38.9674	-7.6292	-57.6862	-32.8409	-131.473
																			trajectory 389	0	-18.5275	-18.4101	10.8221	-22.8408	-34.8266	-20.7402	-3.2514	0.5329	7.2584	5.9072	6.0591	10.9435	-10.7307	34.0104	45.3389	9.2045	52.5108	50.2832	38.4493	50.1655	31.4354	52.079	24.9264	69.0088	76.7671	98.0382	70.1214	71.7017	43.8269
																			trajectory 390	0	70.6838	-43.7248	-38.4111	-57.1094	-59.44	-50.1653	-90.8949	-24.382	-158.901	-111.141	-145.071
																			trajectory 391	0	21.719	33.6816	15.7673	25.5511	20.579	30.3019	8.9579	20.1052	-6.7228	40.8509	29.4007	29.4015	40.286	25.9108	26.2675	29.7859	29.1363	31.9637	17.9164	14.5891	47.4304	67.987	45.3015	17.9561	24.3325	19.8952	30.6931	22.475	31.866
																			trajectory 392	0	13.8478	5.5882	7.4239	24.8981	21.6653	50.3185	19.8013	30.5364	24.4133	23.6608	29.7926	26.9772	34.4325	25.8103	32.6327	33.8336	24.9851	20.4471	8.4467	29.8237	27.244	34.1048	44.9998	53.6065	35.9894	43.9647	61.2799	61.6689	48.7444
																			trajectory 393	0	5.0246	-69.3113	-29.9794	63.3247	147.673	261.276	228.503	253.374
																			trajectory 394	0	33.4704	37.6856	23.5181	12.855	39.8346	38.6087	27.3511	4.9873	10.7306	29.3698	39.7038	34.7504	16.6058	31.7254	18.0777	39.1266	14.3292	17.8739	67.6553	34.7459	42.4988	23.1776	44.3689	40.6729	37.64	37.6438	28.8591	54.3042	42.1745
																			trajectory 395	0	43.714	63.6234	-64.6512	-69.7112	-117.431	-61.0762	-113.35	-142.923	-132.779	-57.7842	-156.426
																			trajectory 396	0	13.6447	-7.5145	-44.1429	-69.874	-75.569	-68.2051	-69.567	-77.1184	-52.0047	-75.1047	-96.2082	-96.1459	-105.158	-116.859	-127.456	-105.101	-141.538	-145.084	-130.405	-149.317	-153.502	-173.031	-165.892	-180.173	-207.597	-188.213	-211.273
																			trajectory 397	0	60.9745	-24.4964	-5.7249	3.5272	137.585	35.2671	19.637	6.8653	97.0103	165.623	86.4006	220.117	226.433	260.77
																			trajectory 398	0	38.1983	78.8486	25.223	40.9241	-23.7565	-171.048	-112.11	-262.109	-299.404
																			trajectory 399	0	24.9821	2.591	-2.9775	32.9958	13.3879	22.8822	97.73	131.426	113.956	145.831
																			trajectory 400	0	-2.1542	-16.9575	-15.9087	-8.3416	1.1893	-3.292	-9.1259	-6.17	-110.983	-102.014	-104.99	-105.582	-119.25	-115.617	-125.924	-126.71	-134.369	-166.439	-169.033	-173.572	-167.66	-163.829	-137.435	-152.943	-171.362	-161.209	-206.711	-209.781	-218.64
																			trajectory 401	0	32.394	5.2061	-88.7506	-94.9985	-142.694	-112.611	-59.2672	-214.962
																			trajectory 402	0	5.6406	-5.3431	3.9726	-5.7868	21.9087	12.8918	5.8676	-115.779	-105.574	-106.888	-135.814	-104.008	-132.702	-145.97
																			trajectory 403	0	-45.6758	-84.7656	-40.3118	102.702	103.919	93.1026	145.591	142.694	123.849	99.7112	96.9383	135.107
																			trajectory 404	0	-1.4213	77.6824	151.788	218.902	360.851	349.807	271.876	280.549	372.921	455.02	467.383	619.175	585.601	452.1
																			trajectory 405	0	-77.7134	-49.7302	-69.337	-7.576	-145.105	-195.16	-262.863	-377.936
																			trajectory 406	0	-123.88	-51.641	-187.299	-150.865	-150.565	-290.077	-276.301	-272.384
																			trajectory 407	0	24.7035	-12.1389	-71.3942	-38.3954	-40.9843	-19.0774	-136.421	-128.863
																			trajectory 408	0	-29.1724	0.5265	-36.4785	5.6227	-17.7899	-22.9548	-22.1006	-12.8061	10.4003	-10.0766	-0.98	3.1803	-15.9432	13.4956	12.7681	3.7501	-5.8411	-15.3744	-13.3463	-16.2329	-23.0909	-88.5923	-99.932	-97.6526	-100.359	-157.098	-182.864	-185.121	-181.879
																			trajectory 409	0	-61.5694	-156.429	-192.169	-220.86	-225.332	-293.356	-283.805	-214.42	-239.186	-224.173	-185.289	-241.412	-320.92	-255.591	-182.765	-270.478	-229.982	-242.252	-128.412	-181.334	-255.153	-263.221	-256.452	-199.714	-136.083	-255.454	-246.1	-258.516	-320.873
																			trajectory 410	0	30.7549	85.979	162.733	162.773	190.556	238.106	277.296	255.2	248.715	186.3
																			trajectory 411	0	-17.8417	-8.9329	-33.4137	7.6767	-31.1636	104.397	-1.2915	149.761	121.343	0.4772	83.4621	28.5185	136.072	84.9177	-23.5039	-60.3512	-39.1113	-35.5759	90.0921	87.8896	-7.5866	104.08	147.352	134.605	251.824
																			trajectory 412	0	115.839	240.082	251.173	109.638	141.083	74.4853	-3.6116	-124.522	-46.882	-83.8841	-142.695
																			trajectory 413	0	-112.011	-159.914	-35.8804	37.0165	21.7976	-81.4341	72.4995	212.719
																			trajectory 414	0	-35.9151	-86.3697	-9.1401	-112.285	-36.179	-67.8038	-6.6056	-63.6597	-56.8007	-50.7416	-47.326	-10.4639	-11.2265	-8.8974	-74.7443	-42.8513	2.2137	-21.3675	31.9933	112.048	-2.5323	-46.5637	-115.675	-67.7995	-10.4005	-54.3371	-64.0909	-46.798	-14.9209
																			trajectory 415	0	0.8882	-27.9205	-7.0541	40.5186	34.105	29.0417	22.4632	91.0035	94.1111	60.1671	79.6894	71.9101	69.6589	153.888	172.104	186.065	194.551	72.5864	98.7156	52.3136	89.7901	108.584	129.192	234.003	234.991	244.566	223.881	242.163	255.11
																			trajectory 416	0	6.4639	39.7776	19.4039	96.4955	38.744	156.566	65.8714	182.953	93.4928	53.7045	-86.5449	-138.814	-200.027	-82.0716	-91.4429	-58.9887	-4.7059	-127.584
																			trajectory 417	0	-20.7333	-17.1664	-33.4282	124.65	123.519	264.268	218.612	269.556	374.596	415.955	372.801	319.257	392.273	479.227
																			trajectory 418	0	17.4519	3.7926	4.9301	19.2489	18.8039	41.942	156.917	164.454	97.5961	118.875	115.53	106.46	100.274	124.564	128.575	150.225	133.922
																			trajectory 419	0	-17.9289	-26.2104	-18.6879	-19.7921	3.728	49.7425	70.1555	42.9533	125.818	76.3674	87.4525	90.4548	28.9	61.3332	47.1903	152.684	132.149
																			trajectory 420	0	38.6858	-115.626	4.419	-125.276	-30.0745	-11.8685	-119.592	13.177	-127.215	-137.048	-133.466	-150.499	-146.804	-111.338	-137.332	-122.363	-125.817
																			trajectory 421	0	-92.1019	-149.014	-188.77	-165.942	-185.266	-172.647	-150.047	-199.636
																			trajectory 422	0	22.5947	-152.51	-41.6507	-151.744	-54.0327	-27.1311	74.5211	-13.3327	-52.6249	27.7379	161.381
																			trajectory 423	0	-114.611	-163.514	-90.0208	72.6279	212.622	163.147	234.134	315.64	299.125	302.588
																			trajectory 424	0	-89.1628	-23.8627	-36.7817	-139.239	-171.811	-128.203	-192.964	-184.19
																			trajectory 425	0	3.0387	-10.5676	6.6614	15.2594	20.1636	10.2981	7.6157	14.3823	8.5449	11.3314	29.6029	36.646	56.1036	96.2286	62.7925	69.8456	62.7896	46.4031	62.5541	52.4431	46.7409	64.2995	40.8049	35.9758	93.3986	41.856	66.5227	54.5785	28.4115
																			trajectory 426	0	-8.7843	11.7092	20.3611	27.8451	2.7747	-3.3157	-15.2927	-4.5124	12.1041	11.0219	-30.4496	15.3432	-12.6261	-0.9304	3.7888	-14.5083	-15.8567	-8.9465	-11.5342	19.5965	23.6468	9.5983	18.3279	25.4988	28.1955	42.3213	34.7907	4.738	39.8381
																			trajectory 427	0	-11.3209	3.2622	-22.6107	6.5202	-54.893	-18.8966	-50.2523	-74.5735	-99.2579	-140.242	-147.491	-120.21	-143.022	-178.607	-210.233	-208.625	-132.36	-165.094	-202.103	-199.3	-257.988	-244.953	-238.921	-274.469	-212.488	-261.806	-238.219	-224.478	-170.031
																			trajectory 428	0	56.5239	50.9452	125.769	243.687	269.248	276.674	242.399	251.412	292.777	288.504	292.376	301.134	182.227	245.725
																			trajectory 429	0	3.9082	124.086	123.761	93.7996	74.8126	67.29	50.2841	23.1833	-19.8664	-0.5277	-5.6655	-26.0195	-40.0848	-39.5975	-21.1615	-87.2227	-113.1	-98.3754	-84.3459	-69.97	30.7378	38.7608	61.1088	64.0138	52.1036	56.414	30.7203	-11.5402	12.9437
																			trajectory 430	0	115.425	188.84	155.991	199.19	176.706	217.833	217.266	219.733
																			trajectory 431	0	-1.188	0.2557	-12.4889	-14.255	-1.9799	-11.1104	-32.4983	-19.6666	-39.2648	-47.7856	-40.7201	-89.7726	-158.617	-174.798
																			trajectory 432	0	-62.8038	-70.2254	-55.677	-114.278	-85.2036	-115.29	-93.1247	-247.494	-248.407	-279.593	-227.887
																			trajectory 433	0	15.4224	48.8756	96.9943	147.431	187.002	191.327	273.93	342.386	365.384	331.488
																			trajectory 434	0	-2.7849	41.4761	43.3369	98.5162	148.27	44.7558	6.2444	61.6642	58.1057	-3.4768	71.4593	161	49.8404	152.397	155.021	168.737	174.183	219.447
																			trajectory 435	0	-39.1054	-20.486	-70.5475	-64.6689	-50.8742	-69.4985	-6.4714	-123.068	-24.6494	-59.3158	-48.4466	-124.845	-140.585	-217.732	-378.273
																			trajectory 436	0	38.8801	143.91	220.311	359.034	370.891	343.318	280.716	288.622	296.458	206.281	86.7328	150.001	202.99	279.953
																			trajectory 437	0	-88.6598	-148.805	-105.671	-95.3873	-149.583	-149.423	-105.699	-164.504
																			trajectory 438	0	-62.6068	34.6404	-3.9217	-21.2045	-33.6184	37.4443	-35.9933	-33.7346	80.3406	-28.8207	-129.404	-131.749
																			trajectory 439	0	39.7152	26.1409	82.2455	152.96	146.568	230.351	152.978	247.15	162.054	201.771	136.79	238.759
																			trajectory 440	0	-21.1775	22.9262	12.2896	-20.8546	-15.5248	60.3386	74.557	-31.0184	2.1783	67.0895	162.418
																			trajectory 441	0	30.2786	122.45	245.403	206.577	179.877	92.9566	174.327	152.351
																			trajectory 442	0	-9.479	-22.2077	-2.8191	22.3803	85.278	116.351	105.945	131.619	144.351
																			trajectory 443	0	133.973	167.543	245.857	308.707	251.524	322.902	306.415	319.566
																			trajectory 444	0	108.152	118.748	64.1328	94.8777	115.132	142.419	230.699	191.887	256.198	271.086	325.739	249.449	346.354	348.05	376.443	387.943	477.387	440.685
																			trajectory 445	0	9.0726	41.7994	-22.0263	19.5983	-19.4397	33.3977	-14.6959	99.1766	176.889	248.722	371.263
																			trajectory 446	0	36.1008	28.1674	16.2981	3.4237	24.5532	14.7896	30.5162	39.078	11.8754	39.1442	21.0064	15.3814	26.5633	24.3893	14.5432	30.2866	6.3492	16.135	39.4588	15.3665	24.9674	9.8684	24.3742	34.9495	27.5035	27.4453	12.6378	16.7203	11.8446
																			trajectory 447	0	-17.1569	43.2841	65.8815	151.7	263.574	324.295	462.51	412.774	387.278
																			trajectory 448	0	47.4717	134.344	48.2744	1.6356	104.511	125.369	119.847	272.018
																			trajectory 449	0	-24.1265	3.1844	-32.6203	-48.4365	-45.941	-12.3454	-35.63	0.5927	-8.0507	-42.4583	37.2202	23.4555	22.1668	26.0428	41.093	45.9916	0.3147	21.7166	80.6787	0.7492	-18.7552	-4.9761	79.5964	72.0222	69.429	53.0501	60.6858	43.8117	42.3206
																			trajectory 450	0	87.7695	50.7188	17.1146	123.915	157.715	279.938	289.806	396.904	277.728
																			trajectory 451	0	35.4806	28.5598	-123.157	-152.019	-150.929	-173.736	-202.018	-263.554	-254.395	-241.099	-239.659	-203.85	-217.336	-303.018
																			trajectory 452	0	75.5402	111.996	98.6107	63.7141	120.324	128.19	130.843	94.262	106.6	108.549	135.865	206.128	205.779	181.075	307.055	294.058
																			trajectory 453	0	51.5436	-42.2222	-45.1134	-59.2798	19.0328	-51.6486	-35.4045	-68.1621	-170.884	-163.306	-247.588
																			trajectory 454	0	-0.3476	-33.2627	-41.0337	-29.2132	-49.0841	-51.8892	-48.0927	-7.5621	-102.742	-63.4718	-54.9978	-63.2571	-69.3731	-51.0886	-73.0454	-73.2105	-100.308	-93.9831	-82.4189	-68.7839	-56.1691	-77.12	-83.6026	-102.084	-99.9367	-94.2422	-101.682	-115.02	-93.3173
																			trajectory 455	0	140.128	271.972	374.083	460.707	421.594	373.829	320.642	254.94	300.196
																			trajectory 456	0	84.3011	48.9006	66.2224	207.924	226.35	190.272	326.712	318.203	386.007
																			trajectory 457	0	31.4265	-8.4382	-15.6606	-95.7898	-29.3055	-181.296	-217.072	-195.461	-166.197
																			trajectory 458	0	-26.6056	-0.0608	-56.5718	13.8954	26.4582	-59.045	-180.831	-326.18
																			trajectory 459	0	-7.0765	-163.959	-124.276	-264.668	-302.692	-255.118	-224.648	-118.096	-243.471	-224.086
																			trajectory 460	0	-37.5829	-55.8677	-62.549	-151.195	-98.5293	-2.1819	68.0802	132.276	127.566	216.51	283.195	377.263	232.612	119.442	108.843	222.649	230.424	188.765	246.56	108.1	138.791
																			trajectory 461	0	20.6077	130.198	68.2998	89.9567	87.172	84.2014	151.667	226.776	132.372
																			trajectory 462	0	-88.8807	-202.233	-265.666	-164.679	-16.4973	1.8148	-132.944	-155.494
																			trajectory 463	0	5.9634	44.1906	121.943	54.7259	166.004	119.317	10.508	-89.064	47.6217	185.155
																			trajectory 464	0	92.4587	62.2773	67.2087	-61.5513	79.9524	219.212	244.89	157.3
																			trajectory 465	0	-106.533	-127.96	-71.3306	5.0933	-101.76	-55.5491	-157.393	-91.9528	-209.758	-212.309	-186.548	-201.143	-84.827	-195.01	-264.23
																			trajectory 466	0	22.924	97.752	180.589	152.163	214.258	284.2	221.73	305.064	139.529
																			trajectory 467	0	12.1559	97.5854	157.375	216.33	176.075	216.67	132.058	133.289	205.488
																			trajectory 468	0	-59.2162	-67.2027	-107.361	-36.9	-35.0978	8.7645	-68.6737	-72.0019	-72.8155	8.6781	-92.5291	-101.499	-155.198
																			trajectory 469	0	116.325	149.629	-2.9356	-86.5028	-113.35	-150.19	-191.972	-183.052	-255.57	-219.999
																			trajectory 470	0	-62.5744	-58.9082	-91.8975	-162.61	-291.903	-292.828	-235.032	-205.446	-168.074
																			trajectory 471	0	151.154	174.014	269.679	344.219	387.505	399.694	474.173	337.79	397.033
																			trajectory 472	0	-49.6782	110.124	68.0116	-82.9105	-70.0763	-92.1821	-11.8552	116.99	236.68
																			trajectory 473	0	-36.473	95.1713	71.7648	88.2378	34.6643	124.966	215.212	240.598	230.377	215.703	183.002	241.8
																			trajectory 474	0	-8.2665	-42.7733	-98.3423	-255.158	-262.099	-283.289	-222.095	-140.951	-103.954	-196.585	-163.79	-221.768	-255.098
																			trajectory 475	0	2.5336	68.7766	-54.8334	-44.2676	-175.79	-195.473	-194.246	-197.29	-151.058	-185.633	-145.015	-306.354
																			trajectory 476	0	-105.023	-103.106	-183.818	-281.532	-298.624	-342.081	-310.536	-317.445
																			trajectory 477	0	1.2812	49.6458	49.821	60.8459	19.261	81.7901	-44.1605	2.3669	-5.4851	-5.3424	-58.5216	-87.4769	-98.1529	-29.3957	-129.101	-190.621	-289.619
																			trajectory 478	0	-2.0539	-4.6591	-13.8408	-92.0722	-92.6342	-99.3272	-95.3567	-104.128	-123.071	-214.934	-237.875	-246.916	-256.782	-265.013	-283.151	-289.058	-303.41
																			trajectory 479	0	85.8455	24.1071	35.4649	-12.6003	-5.7453	-98.5674	-69.4321	-212.068	-331.753	-245.628	-149.673
																			trajectory 480	0	-13.5661	8.4022	9.5027	11.8123	1.7652	6.3698	-3.9162	0.4809	23.5372	29.2665	42.5858	-1.9078	42.1693	39.7526	76.252	65.9966	83.6421	89.6871	102.92	93.9045	96.3706	103.547	98.9393	103.702	101.643	121.38	74.1251	118.873	107.266
																			trajectory 481	0	-63.189	-23.6417	-90.3929	-80.4751	-104.569	-158.634	-23.8911	-111.997	-75.5915	-217.087
																			trajectory 482	0	130.221	112.454	191.6	126.016	80.424	73.6572	198.252	281.755
																			trajectory 483	0	24.4443	14.8529	-35.568	91.937	54.7801	16.6543	-25.9597	52.8193	182.554
																			trajectory 484	0	-7.9304	-6.6393	-9.9582	-3.0717	-0.3458	4.6827	3.1206	0.7347	1.7381	-10.0778	9.2327	10.9746	-10.0676	-14.4394	-23.0745	-19.3293	-24.5209	-22.3154	-21.2638	-29.8541	-24.4856	-20.111	-23.6212	-11.767	-15.16	-3.8079	-19.7343	-10.0058	-14.4238
																			trajectory 485	0	75.7233	42.0903	45.5895	2.6496	40.917	15.8208	-67.0653	-126.286	-216.41	-212.091	-165.66	-221.815	-170.312	-237.532	-229.741	-313.484	-264.98	-418.844	-332.731	-408.094
																			trajectory 486	0	77.4938	215.273	340.57	347.786	291.209	313.551	380.064	356.864	217.388
																			trajectory 487	0	4.2078	-25.9248	-121.432	-186.064	-246.081	-185.142	-216.244	-192.508	-188.207
																			trajectory 488	0	16.9369	-26.7238	-62.04	-72.1601	-117.993	-88.0201	-208.629	-202.634	-181.603	-229.863	-271.066	-257.68	-341.047	-340.792	-368.292	-312.756
																			trajectory 489	0	75.8007	95.9675	4.6886	-22.3405	-172.983	-150.979	-155.782	-182.359
																			trajectory 490	0	21.3188	-57.8626	-209.939	-328.98	-288.634	-426.204	-477.526	-426.053	-483.335	-474.465
																			trajectory 491	0	-1.2722	8.1692	11.8185	3.7243	8.7917	-10.0102	-12.1713	-9.744	-9.8783	-19.5469	-19.1979	-17.671	-19.8821	-27.9419	-50.249	-61.0004	-74.3734	-81.9189	-83.0018	-75.6689	-66.8993	-82.1657	-118.759	-54.1592	-83.2488	-73.5026	-72.4981	-79.3393	-71.9676
																			trajectory 492	0	10.7051	119.184	260.001	162.711	247.414	147.214	134.833	255.258	327.428	388.5	364.394
																			trajectory 493	0	100.816	59.8027	117.527	117.664	63.5388	178.989	242.029	140.552	227.852	203.003	345.034	238.304
																			trajectory 494	0	-28.0586	-45.9946	78.3871	-20.9053	-78.8144	-38.1644	-86.5822	-211.854	-124.079	-281.539	-286.725	-285.916	-372.237
																			trajectory 495	0	-28.3601	91.6679	117.114	94.673	83.2881	58.9382	181.479	123.558	96.7636	146.488	72.7391	142.411	124.636	168.362	129.704	122.648	65.0791	151.333	161.72	195.914	197.176	201.461	249.323	217.986	269.689	241.32	224.097	194.614
																			trajectory 496	0	-75.8138	-68.3944	-93.8515	-141.129	-138.941	-153.639	-163.5	-232.682	-215.143	-242.32	-213.319	-255.692	-274.355	-275.733	-249.899	-226.768	-301.715	-288.567	-293.592	-259.884	-327.033	-292.572	-367.434	-344.582
																			trajectory 497	0	98.7884	60.836	117.385	84.7044	-16.6274	20.9098	-132.42	-277.923
																			trajectory 498	0	43.2144	102.796	179.622	194.102	186.32	222.009	210.472	233.793	169.186	168.567	194.722
																			trajectory 499	0	67.7855	189.137	276.747	340.485	265.571	244	310.765	204.524	160.956
																			trajectory 500	0	70.9842	21.1007	95.0875	142.912	145.04	132.472	75.512	136.353	199.182
																			trajectory 501	0	-123.994	-40.4844	-125.806	-194.159	-167.435	-210.713	-270.489	-243.299	-252.78
																			trajectory 502	0	67.9455	167.051	179.709	226.297	254.422	208.865	144.036	243.272	350.038	297.254	233.906	153.939	208.114	279.849	197.774	175.712
																			trajectory 503	0	19.2516	20.2137	17.0704	22.3398	5.0165	4.9542	18.3626	35.0961	21.5519	11.0034	23.3237	24.7525	9.8939	8.4677	0.2732	18.1265	1.5113	-26.6477	-29.8137	-17.3199	-16.3565	-22.0432	-6.4596	-18.2937	3.4348	-26.3094	-45.1513	-38.1485	-39.5381
																			trajectory 504	0	-75.5397	10.6377	93.4345	2.1335	-178.408	-59.2399	-59.5775	-22.2374	-49.7194	64.934	162.513	237.144	236.59
																			trajectory 505	0	-140.895	-261.135	-254.857	-258.882	-293.632	-256.729	-93.8932	-198.994
																			trajectory 506	0	24.5005	9.7762	75.6641	76.2619	130.743	126.063	220.175	217.948	131.238	107.673	162.136	97.0196	143.763	207.751
																			trajectory 507	0	-25.234	21.0666	13.175	-26.4611	21.9969	-32.326	23.2194	22.3909	17.9809	-15.7853	23.37	18.1595	-4.2087	8.9266	-39.3249	19.4749	4.1278	22.7865	-19.1854	19.3392	22.4473	-18.3234	14.9624	21.292	25.1996	22.7157	17.3602	-3.5712	10.835
																			trajectory 508	0	-49.5236	2.2352	-52.0472	-185.994	-160.512	-238.052	-336.763	-410.733	-398.052
																			trajectory 509	0	19.2094	1.0453	110.973	224.137	293.173	306.101	252.654	280.698	247.435	236.043
																			trajectory 510	0	7.8799	73.8636	72.4569	-71.4415	-15.0495	-34.1987	-71.5703	-120.918	-69.4016	-111.941	-63.4141	-153.328
																			trajectory 511	0	-64.2227	-89.244	-65.0018	-33.2208	10.4493	-116.842	-201.697	-169.672	-249.296	-148.518
																			trajectory 512	0	-50.1042	15.7939	84.5652	126.335	208.756	178.822	132.565	102.131	232.256	183.018
																			trajectory 513	0	-94.4255	-7.321	-91.8958	-84.7481	-65.7174	-35.3166	19.7156	-128.355	-232.915	-277.728	-374.56
																			trajectory 514	0	22.8528	-86.7389	-114.13	-164.38	-190.907	-190.434	-245.223	-254.069	-204.417	-230.44
																			trajectory 515	0	-70.3308	-200.611	-154.494	-60.814	-146.499	-124.173	-103.151	-97.9291	-105.33	-157.859	-259.317	-414.3
																			trajectory 516	0	3.7061	-26.8055	-2.1086	-2.2679	1.5362	-23.9878	0.5643	-3.6122	-10.8064	-17.353	39.0064	-1.8037	-69.5942	-53.7837	-39.8142	-48.1334	-123.529	-201.313	-127.481	-137.996	-155.195	-201.803
																			trajectory 517	0	115.265	146.063	164.327	143.45	56.0893	91.8316	179.637	146.224	115.812	179.596	37.8405	12.9032	133.002	131.295	129.461	156.084	121.692	102.612	125.474	8.1486	152.993	143.879	45.5425	144.039	148.907	158.224
																			trajectory 518	0	-9.7818	-21.5408	-16.1315	-19.892	-5.5469	-10.1137	-10.9675	-18.6773	-37.6053	-27.0274	-31.0596	-11.9978	-33.1244	-19.4559	-40.3259	-30.8851	-31.6102	-41.5659	-15.1829	-26.133	-28.5879	-36.2247	-29.6339	-34.5535	-35.422	-35.4704	-75.9165	-87.1674	-97.4146
																			trajectory 519	0	-73.9539	22.365	90.3072	153.797	117.38	202.156	299.64	364.265	324.574	301.644	297.297	379.312	321.956
																			trajectory 520	0	10.4367	6.4661	9.9512	-1.3235	40.7831	40.3221	107.12	-20.1155	23.0715	-29.6636	15.4542	3.2471	71.6744	-50.4297	-17.4735	-47.603	-42.0534	-1.1361	-10.5186	-18.1094	-23.3094	-63.1238	-21.874	-35.1881	-59.7649	-11.3212	-33.6989	-62.6539	-29.9114
																			trajectory 521	0	57.444	154.861	274.827	354.494	427.837	420.223	309.678
																			trajectory 522	0	49.9329	24.1392	-27.7833	65.2963	19.6399	3.3924	147.241	140.814	85.9321	202.627	319.721	275.273	140.75	162.239
																			trajectory 523	0	49.6467	51.8762	49.3271	68.1982	48.969	24.7604	60.2775	41.0656	139.154
																			trajectory 524	0	-45.1925	-22.3121	-53.2717	-84.5177	-11.2647	-43.1694	-30.4842	-56.8733	-24.5046	-17.9053	-51.6273	-79.9641	-75.2526	-67.5142	-92.1589	-79.9458	-109.842	-99.773	-114.394	-79.7648	-98.4514	-129.56	-103.362	-83.4104	-103.461	-140.936	-201.313	-148.047	-159.912
																			trajectory 525	0	29.3448	49.6603	-77.3672	-54.4931	-69.5586	-132.079	-124.928	-135.404	-119.27	-153.156	-209.855	-205.149	-197.494	-237.855	-204.366	-241.438	-294.835	-309.304	-305.376	-326.231	-350.953	-359.613	-351.126	-377.473	-419.133	-456.724
																			trajectory 526	0	111.326	159.664	134.203	183.685	164.074	132.966	226.175	185.763	126.431	172.85	235.029	152.72
																			trajectory 527	0	13.0278	9.324	-11.7162	11.0341	9.6855	21.1786	18.7707	11.8264	-7.6524	-11.0827	-21.0696	-12.1885	-14.4994	0.2713	-21.2257	-17.6478	-24.4656	-20.2881	-19.1713	-23.9773	-23.0849	-12.4348	-15.1845	-17.2299	-23.9615	-26.1253	-8.9699	1.2519	-10.5284
																			trajectory 528	0	14.8757	-14.0285	-11.2045	-39.4813	0.7949	59.8185	124.066	119.715	145.661	123.205	59.6967	185.036
																			trajectory 529	0	-92.2969	-33.062	-101.646	0.6563	9.4785	95.8596	20.1192	-61.0545	-171.141	-217.53
																			trajectory 530	0	-150.646	-153.887	-82.5469	-188.45	-225.228	-281.425	-385.109	-521.921
																			trajectory 531	0	-49.1631	-49.8357	-48.2798	-2.2614	-4.5835	-9.3515	-17.4685	-34.2523	-10.418	-42.1514	-13.825	-39.8195	-29.9274	-33.4439	5.5017	-48.7161	-30.5051	-3.35	-21.0666	-7.6969	-12.9579	-16.1924	-43.8066	-16.4257	-46.2249	-52.2732	-4.0082	-45.0869	-25.1986
																			trajectory 532	0	-38.1991	-84.5456	-206.188	-66.9139	64.5071	-54.8492	-70.0918	-211.734
																			trajectory 533	0	7.0753	11.7073	18.8388	41.5509	70.3515	73.0144	53.3808	97.2477	32.9262	45.6307	18.8661	67.607	45.9297	86.0631	109.315	97.3917	109.384	175.717	174.566	208.738	173.029	163.586	159.413	152.902	179.018
																			trajectory 534	0	-140.442	-97.7949	-7.5452	-59.7547	-29.9812	-89.1265	-166.38	-80.9139	17.1395	-104.03	-91.5728	-127.994	-165.676
																			trajectory 535	0	-6.0636	-124.982	-194.006	-176.594	-165.651	-114.656	-5.647	-133.213	-213.724
																			trajectory 536	0	-18.6977	-26.2869	19.2731	5.2203	6.1108	-14.0805	3.7752	26.6322	-1.685	21.8487	-8.8454	-35.5207	-31.3996	-7.8215	-18.1479	-28.8309	-19.6311	-8.0589	-8.3642	7.8264	5.3964	5.1554	15.3287	-3.6657	-17.7461	-9.5767	-5.9242	-3.7856	7.0822
																			trajectory 537	0	-149.263	-186.78	-253.204	-384.428	-421.395	-343.379	-238.205	-179.052	-193.932	-311.341	-363.075	-471.014	-414.97	-454.042	-352.921	-223.381	-261.782	-384.545
																			trajectory 538	0	18.0917	-96.2394	-83.7953	-80.8834	-135.578	-31.3403	-53.1193	-88.1043	-128.642
																			trajectory 539	0	8.8663	-20.5915	-57.0811	0.9898	-21.6992	94.1348	-50.3568	-108.469	12.7031	25.269	134.725	79.8336	198.581
																			trajectory 540	0	-37.3533	-55.5621	-66.5075	-155.321	-102.778	-2.2609	67.967	131.946	126.865	216.528	281.822	376.878	232.248	116.318	108.272	221.948	226.696	186.477	246.427	108.182	138.706
																			trajectory 541	0	-41.1418	-95.2275	-110.225	-34.1734	-47.9964	-169.071	-171.213	-274.648
																			trajectory 542	0	20.6447	-19.5554	-24.6113	-27.7897	60.7866	124.812	118.467	167.689	191.141	199.778	197.731	320.612	335.14	349.179	300.036
																			trajectory 543	0	0.4357	-0.1354	1.8613	-0.0435	9.5292	4.5596	14.2619	12.6983	48.8797	48.2235	52.7783	60.9484	58.6871	55.6816	60.5183	66.3524	71.2351	94.1877	97.6485	95.7682	94.3943	95.2362	97.727	98.1651	91.079	106.885	122.481	112.635	123.364
																			trajectory 544	0	-50.4241	-168.499	-256.763	-186.472	-116.92	-61.6226	-113.298	-144.473	-100.651	-173.278	-80.2073	-21.9095	-36.2134	-32.056	-97.0976	-117.842	-191.454
																			trajectory 545	0	93.955	13.4806	-69.8918	-54.9598	10.4662	49.4176	89.1041	128.3	231.026	147.005
																			trajectory 546	0	141.712	16.017	71.3014	-35.4369	103.64	31.2518	124.244	136.04
																			trajectory 547	0	66.9839	-16.1333	-3.9984	-83.7862	-110.557	-150.017	-180.558
																			trajectory 548	0	-4.5527	56.681	18.698	-30.6439	-8.5237	3.6015	23.5855	42.0971	3.5092	-30.1974	-63.5817	-48.2176	-157.741	-147.15	-149.388	-188.886	-211.153	-232.836	-271.847	-273.629
																			trajectory 549	0	70.069	-11.955	-8.3047	81.8175	56.9512	195.795	251.654	318.41	356.126	231.964
																			trajectory 550	0	-31.1902	-62.698	-212.813	-231.322	-280.972	-301.214	-303.148	-272.815	-329.212	-394.69	-248.292
																			trajectory 551	0	-22.6928	-148.98	-126.286	-69.6403	-42.899	44.3537	122.435	112.54	126.023	148.64	141.945	157.601	304.152
																			trajectory 552	0	91.4652	10.0521	-130.256	-204.398	-334.217	-325.209	-208.61	-215.121	-79.6687	-229.903	-224.684	-256.673	-134.62	-98.0366	-225.641	-86.8213	-189.993
																			trajectory 553	0	-86.1535	36.8111	65.3612	115.957	32.5619	-65.6456	-0.0736	-72.5993	-99.026	-91.5366	-49.6866	-170.629	-163.149	-232.465
																			trajectory 554	0	-20.9677	-71.2201	-75.4388	10.024	35.9127	161.539	211.824	196.974
																			trajectory 555	0	36.4138	-48.8238	-10.3801	-23.2337	59.7516	111.38	99.7126	182.068	303.375
																			trajectory 556	0	15.9077	129.742	192.026	179.447	165.391	253.239	289.99	268.7	328.724
																			trajectory 557	0	-139.136	-41.8588	-87.4951	-149.353	-134.458	-248.801	-356.427	-381.444	-408.889
																			trajectory 558	0	2.6953	-0.2398	-20.44	-4.5349	-41.0685	-14.7639	-40.015	-37.7946	-50.0803	-86.9903	-109.73	-122.783	-183.515	-179.71	-176.452	-175.019	-188.09	-150.004	-183.252	-195.237	-169.296	-183.106	-172.882	-184.52	-182.674	-182.606	-209.53	-218.83	-214.925
																			trajectory 559	0	53.5498	-60.7818	-193.399	-269.553	-314.639	-285.572	-353.342	-244.144
																			trajectory 560	0	-57.506	-114.883	-57.9256	-161.336	-211.347	-302.039	-340.589	-341.427	-294.75
																			trajectory 561	0	-130.832	-212.063	-306.598	-439.569	-347.239	-197.552	-160.75	-207.048	-196.768
																			trajectory 562	0	-12.4199	-8.4465	15.6362	3.7027	13.885	11.5656	22.6678	30.6337	139.113	165.246	168.675	145.232	165.449	155.352	151.923	190.136	181.824	279.404
																			trajectory 563	0	75.0503	-23.0414	-58.2308	-120.377	-15.8058	8.9176	62.243	40.5377	114.95	125.666
																			trajectory 564	0	-144.396	-67.7483	-68.0681	-8.4842	52.679	107.476	124.531	151.223
																			trajectory 565	0	124.344	48.0151	31.52	24.3635	4.5197	-10.0272	-23.1803	129.051
																			trajectory 566	0	-70.8064	-205.997	-277.388	-111.842	-16.0782	-65.4208	-95.7705	-115.552	-196.144
																			trajectory 567	0	103.584	-17.833	-95.1515	-64.326	-116.856	-107.889	-205.483	-158.251	-165.865	-211.077	-230.898	-201.702	-170.19	-295.076	-312.702	-325.654	-267.422	-127.156	-101.492	-173.658
																			trajectory 568	0	113.996	159.939	134.332	181.053	158.8	129.933	221.276	182.551	123.585	167.827	230.159	147.368
																			trajectory 569	0	-11.4378	-19.6422	30.8852	32.3014	49.6558	58.8412	32.5794	168.837	34.3022	38.1746	174.01	36.1362	57.5866	174.185	179.5	159.409	183.198	181.946
																			trajectory 570	0	-18.1593	16.9281	28.9239	61.1185	70.5788	71.3212	66.3684	150.778	129.039	126.834	129.503	145.709	106.857	140.555	138.187	164.174	192.243	259.328	238.24	267.754	162.738	203.865
																			trajectory 571	0	-22.1394	-150.954	-258.367	-294.923	-361.739	-355.175	-317.248	-323.442	-317.681
																			trajectory 572	0	49.1415	70.8616	33.0402	58.6949	41.7597	49.406	35.9374	76.3174	156.745
																			trajectory 573	0	-8.5933	-31.2853	6.5684	85.8716	142.044	136.051	124.945	110.027	145.109
																			trajectory 574	0	-141.663	-68.0988	-117.654	-264.738	-192.579	-290.603	-265.897	-300.591
																			trajectory 575	0	74.7545	-3.7249	-10.2729	-18.9056	61.8449	87.8795	79.8898	164.667	104.571	187.76
																			trajectory 576	0	72.1866	185.832	116.077	120.15	74.2748	166.491	200.855	247.179	355.449
																			trajectory 577	0	15.6955	-34.0058	107.789	224.515	231.113	120.93	67.8377	114.076	129.934
																			trajectory 578	0	-55.5045	-20.6767	12.7613	-21.6942	17.8747	0.7869	-11.9223	6.6432	12.718	30.7318	100.532	5.6327	71.3164	66.4494	77.8584	9.9154	20.1269	22.0221	17.2713	7.2657	0.2968	-8.0385	-17.9066	-17.4503	-9.0739	24.6924	-12.4775	31.8919	2.7886
																			trajectory 579	0	24.3102	-73.4352	2.8563	62.7962	126.344	72.3675	-62.6488	-120.868	28.589	-17.0876	-45.4401	-121.242	-104.471	-184.085
																			trajectory 580	0	-66.651	-125.788	-242.567	-177.685	-230.01	-190.79	-202.189	-127.476
																			trajectory 581	0	69.0079	175.105	290.877	266.306	268.79	392.818	378.88	330.599	258.984	177.911	293.518	306.125	314.413	332.856	353.373	208.715	372.76	460.088	417.212	389.433	386.226	311.327	240.425	218.439	214.537	293.861	343.818	458.745
																			trajectory 582	0	46.3834	43.9685	123.396	160.545	82.5525	110.886	119.032	50.7034	75.329	111.952	189.601	292.575	292.182	175.481	196.145	305.937	299.21	229.058	176.844	254.905	210.264
																			trajectory 583	0	108.356	-35.3505	-168.299	-142.001	-154.484	-104.645	-204.788	-309.024	-358.417
																			trajectory 584	0	-146.442	-273.769	-340.5	-442.429	-291.317	-305.323	-262.447	-200.968
																			trajectory 585	0	-83.7094	-42.624	-100.668	-232.731	-344.55	-313.968	-466	-457.256	-403.815	-320.611	-448.741	-452.136	-446.856	-418.093	-341.658	-409.767
																			trajectory 586	0	4.8699	-18.9489	80.8968	103.077	92.5981	49.5069	37.4629	140.032	205.177	197.751	202.522	185.289	162.808	200.067	188.794	195.874	191.013	203.794	255.701	248.016	268.907	368.291	445.375	511.59	506.037	436.248	432.808	449.472	452.266
																			trajectory 587	0	50.348	208.458	161.096	234.986	221.072	95.6465	255.808	267.078
																			trajectory 588	0	-118.825	-208.299	-184.189	-245.41	-211.061	-144.04	-138.872	-258.708	-277.776	-339.59	-235.731	-274.109
																			trajectory 589	0	68.5013	100.665	-56.912	-124.877	-68.6208	-165.185	-156.031	-213.331	-341.449
																			trajectory 590	0	-0.5005	6.6843	1.6596	4.2207	13.9598	21.5281	11.7567	7.4276	24.2423	25.2592	7.5445	14.4069	-7.9874	28.9291	17.5472	23.382	13.3361	23.5801	6.6519	12.2701	17.03	-1.9508	9.3232	31.6631	11.3473	17.21	7.9644	19.2204	5.3493
																			trajectory 591	0	-73.605	-83.4824	-2.5579	-66.5827	-2.8507	61.2586	124.206	199.41	198.433	230.929	274.528
																			trajectory 592	0	110.606	31.4566	6.5235	6.883	65.7339	186.238	169.21	42.7617	-54.7342	-147.06	-217.603	-192.464	-172.948	-281.689	-147.559
																			trajectory 593	0	-26.4525	32.5592	-80.6744	-111.212	-66.2262	-129.629	-239.413	-254.081	-309.12
																			trajectory 594	0	52.2234	185.825	157.391	147.246	137.061	146.682	171.392	125.393
																			trajectory 595	0	-63.204	-62.76	-52.2819	4.6245	-7.1187	-15.622	-1.7533	-24.9011	-50.1938	-144.566	-99.1579	-48.8135	-221.528
																			trajectory 596	0	58.0367	61.4158	92.9109	124.755	121.777	213.249	287.779	396.939	492.695	463.955
																			trajectory 597	0	4.4886	25.7485	22.9971	13.189	48.3717	28.4378	28.6112	19.4446	30.749	11.2762	42.1525	11.2329	70.5724	71.3442	58.4837	87.7606	48.9625	50.0588	29.0784	37.1104	61.2315	50.661	49.14	99.7937	105.426	83.4233	82.8458	-74.569	78.2704
																			trajectory 598	0	-0.809	-9.3489	-18.4467	-22.8676	-12.9134	-48.4085	-59.6952	-68.073	-72.431	-78.0171	-57.9693	-69.4506	-74.0951	-81.722	-67.397	-72.9694	-81.0657	-71.7978	-82.8992	-68.8771	-80.6722	-83.0996	-75.2802	-127.02	-102.096	-108.83	-107.841	-120.822	-130.728
																			trajectory 599	0	84.6728	-11.4041	-79.4632	-20.076	-70.9811	-16.0963	-47.5433	-97.8217	53.9834	-23.022	47.5653	-55.5132	-215.738	-245.376	-286.763	-315.01	-385.151	-490.979	-519.444	-481.054
																			trajectory 600	0	134.526	181.234	106.367	153.688	145.865	134.813	160.711	194.149	320.516	324.264
																			trajectory 601	0	-84.9785	-175.892	-324.164	-217.841	-254.108	-186.203	-185.431	-169.91
																			trajectory 602	0	6.9608	-0.5037	23.7507	15.217	10.0006	-2.7613	37.051	26.95	-36.0415	-47.3261	-63.1505	-27.3695	-50.9319	-17.4289	-15.9131	-24.4203	130.731	176.933	141.859
																			trajectory 603	0	119.762	122.618	143.369	212.649	194.708	113.53	20.7145	154.433	137.037	67.2373	84.491	91.1986	65.7766	108.966	135.59
																			trajectory 604	0	80.929	41.9272	79.201	106.853	37.6259	158.57	261.703	332.049	317.163	352.481	395.525	312.779	330.197
																			trajectory 605	0	85.0714	-59.6094	-56.4866	39.0376	-92.5159	-48.2577	-5.6894	25.1259	9.5984	85.6154	60.5502	124.072	282.201
																			trajectory 606	0	28.4177	31.588	0.6104	-78.9338	-116.207	-179.022	-230.858	-274.26	-230.681	-153.798
																			trajectory 607	0	14.9631	2.1446	1.6963	3.2443	-0.6896	-1.2847	10.4294	-10.5058	-1.4886	0.5867	-9.0948	-5.2926	-6.8646	-11.5926	-8.7627	-14.5378	-19.2389	-14.9449	-12.9844	-25.4917	-19.5213	-19.7191	-16.6944	-18.6712	-31.284	-30.3349	-32.1521	-26.2895	-33.749
																			trajectory 608	0	14.245	5.7135	81.1979	163.942	201.055	200.37	181.155	236.104	307.833	234.413	178.75	175.839
																			trajectory 609	0	-140.284	4.8141	-117.603	-138.224	-99.5113	-162.308	-171.557	-269.055	-221.795	-228.819	-271.639	-258.417	-268.064	-343.606	-305.163	-339.799	-340.679	-311.278	-403.348	-420.271	-454.813	-462.988	-616.591	-715.061	-615.316	-605.547	-624.637	-662.529	-636.834
																			trajectory 610	0	-140.971	-17.2243	-70.0788	-178.433	-118.834	-71.3921	3.2698	-86.7701	-189.225	-213.193	-112.79	-62.3183	-109.092	-147.594	-176.576
																			trajectory 611	0	-1.3774	-18.7783	-20.3226	-25.8427	35.8158	61.9893	2.8292	-11.6982	-163.112	-223.074	-332.141
																			trajectory 612	0	15.8972	-154.417	-24.6975	35.2048	100.182	66.9039	39.2036	-8.7319	-116.71	-200.638	-222.729	-264.26
																			trajectory 613	0	-51.9658	-36.8645	-24.7134	140.598	88.5487	105.569	33.27	116.88	266.339
																			trajectory 614	0	10.0179	-21.771	-24.5224	-108.053	-115.406	-92.8318	-85.6402	-111.645	-154.593	-184.744
																			trajectory 615	0	-51.7424	-52.0745	-28.0262	-19.6518	-15.9629	-16.1724	-110.953	-135.646	-99.1224	-55.8217	-84.7186	-109.067	-169.538	-158.58	-173.495	-164.568	-196.379	-218.251	-243.918	-242.21	-253.702	-273.459	-277.022	-266.725	-390.004	-385.481	-388.312	-355.488	-371.745
																			trajectory 616	0	-6.1123	-12.3548	-13.3582	-13.8696	-5.5227	3.5326	-11.9152	-10.1453	-17.3821	4.5658	-4.7044	1.7768	5.4061	1.1346	-2.6776	1.0596	11.391	39.2141	27.2773	24.1718	28.9374	23.4777	19.5335	29.4694	13.6571	22.2018	26.6155	23.5581	32.5011
																			trajectory 617	0	-8.486	-9.5565	-18.1895	-15.7313	-28.176	-27.8224	-36.251	-18.5672	-34.0325	-70.8577	-55.0049	-64.629	-55.8265	-68.0628	-81.818	-65.9981	-77.8244	-96.796	-102.732	-107.46	-104.153	-122.445	-108.656	-116.34	-121.636	-124.537	-115.29	-119.043	-113.968
																			trajectory 618	0	31.2617	2.4527	-5.1213	57.2473	52.91	163.847	198	229.025	94.4043	114.757	152.968	153.489	157.06	221.62	330.293	290.22
																			trajectory 619	0	21.5864	9.1351	16.0579	7.4109	-4.3869	4.4686	4.8902	18.3215	-14.6297	4.2149	2.0183	0.5993	0.2561	-16.4157	-5.1149	3.1562	-20.0349	-26.808	-41.9823	-34.7508	-22.7019	-25.6297	-11.9998	-14.0273	-13.971	-24.4288	-35.3616	-40.6825	-48.1208
																			trajectory 620	0	21.3589	8.5543	15.8435	7.7137	-4.1018	3.9114	5.632	17.09	-15.7947	4.6821	1.122	-0.6958	-0.8014	-17.2268	-6.2799	1.5901	-23.403	-30.8887	-45.8744	-38.6254	-27.0987	-29.574	-15.4831	-19.0202	-17.9721	-28.5871	-40.1761	-45.682	-52.2733
																			trajectory 621	0	-5.1158	43.2775	-53.5905	-44.3552	9.8898	-86.3658	-10.6995	40.5354	20.9995	97.0053	163.812
																			trajectory 622	0	-5.5542	40.8955	28.8329	2.663	13.5355	-25.3686	31.825	11.1179	-8.0023	-17.5487	-8.9257	1.0185	-4.7323	-20.1087	-16.7157	10.1533	0.0036	-26.3659	-51.5515	0.9644	-14.1791	-16.2953	-33.2369	-42.817	-5.8777	-20.2071	-33.8664	-71.2898	-5.5501
																			trajectory 623	0	98.4055	31.1543	2.9905	-17.7172	53.8311	28.817	168.46	178.039	176.208	174.831	198.816	167.223	158.254	165.219	160.986	166.733	170.548	229.82	305.617	301.537	329.731	343.196	337.08	328.694	460.945	461.43	477.724	484.195	519.092
																			trajectory 624	0	47.9804	-10.2971	91.3793	71.1136	141.743	38.3105	157.211	72.8525	95.8635	145.316
																			trajectory 625	0	-83.069	-96.9493	-128.73	-172.143	-237.147	-233.064	-160.189	-133.993	-160.17	-109.739	-148.137	-140.981	-123.279	-148.329
																			trajectory 626	0	-26.8304	-53.5809	-2.2929	-66.5945	-137.942	-15.5573	-105.739	-122.017	-189.369	-153.242	-205.426	-242.533
																			trajectory 627	0	33.0676	131.168	214.63	248.16	224.059	305.45	238.684	271.612	235.139	319.216
																			trajectory 628	0	1.0812	-16.3691	0.5094	0.4009	-1.5504	0.255	6.95	-7.1566	8.7807	-10.374	6.2156	4.0766	10.9824	32.7955	7.907	1.4614	9.6083	5.5707	8.8766	28.3852	13.8845	23.0343	19.6308	-6.3022	11.7066	0.6008	-5.5861	7.013	30.1806
																			trajectory 629	0	11.0935	85.3467	71.6026	74.7077	164.936	151.687	240.741	169.053	210.566
																			trajectory 630	0	-1.5831	-5.1319	11.1192	25.162	11.3188	11.0171	1.8863	-2.7368	4.6187	10.0424	-10.8046	-70.8693	-71.4512	-61.7391	-90.6697	-97.7968	-107.421	-133.547	-139.304	-107.661	-139.271	-115.7	-146.787	-176.343	-150.146	-180.388	-143.972	-269.527	-205.313
																			trajectory 631	0	52.6436	46.5431	-7.0105	37.575	-36.4296	-29.5288	-41.0157	-188.107
																			trajectory 632	0	-24.6253	-157.061	-235.574	-139.25	-200.986	-107.641	-216.557	-293.282	-380.89
																			trajectory 633	0	16.8824	-70.9535	60.5301	68.2731	212.145	136.912	168.162	163.624	140.623	0.3902	-91.6134	-150.155
																			trajectory 634	0	14.3901	-9.6485	-27.6458	20.6091	43.5387	-0.218	39.9448	19.5358	49.9041	59.2585	114.919	32.3089	77.3463	135.44	92.7579	40.0576	99.4971	160.52	128.461	81.7369	80.7034	137.844	162.322	122.096	132.967	79.0502	145.33	99.5269	128.377
																			trajectory 635	0	-96.1987	-157.898	-218.58	-276.516	-254.944	-220.456	-184.288	-228.515	-159.723
																			trajectory 636	0	-25.8755	1.4006	-32.5619	-52.4847	-42.7019	-12.2838	-36.3379	1.1027	-3.5524	-40.3541	50.6355	34.0186	36.7263	37.4997	51.2948	52.0153	18.9841	36.1069	95.967	30.4884	11.9942	22.6186	105.798	95.3997	90.8834	89.6536	99.8152	83.184	70.5887
																			trajectory 637	0	-23.133	-23.6698	56.9716	41.7173	126.591	224.139	350.835	392.223	494.158	631.485	699.429	548.95	467.065	574.98
																			trajectory 638	0	124.57	176.163	49.6603	67.0656	98.8789	217.617	124.808	165.091
																			trajectory 639	0	12.87	97.1485	202.4	169.691	81.5543	-47.5562	-11.05	-39.7433	-17.7152	90.2308	158.209
																			trajectory 640	0	134.329	148.145	45.3846	164.672	266.942	186.112	227.323	217.231	216.817	206.764	116.271	194.415
																			trajectory 641	0	-15.8584	-82.92	-95.7002	-26.1431	-71.9105	-158.269	-259.737	-155.708	-151.5
																			trajectory 642	0	21.4189	97.6929	110.688	129.054	163.279	47.3633	74.4082	141.404	141.791	264.745	299.757	263.78	241.312	252.269	161.571
																			trajectory 643	0	-75.2076	-128.001	-54.8458	-62.5065	-117.129	-204.177	-282.686	-291.959	-444.873	-524.933	-600.182	-513.834	-543.073	-524.378
																			trajectory 644	0	39.7915	159.858	136.751	99.6685	70.9896	36.8333	115.52	224.536
																			trajectory 645	0	34.6349	41.5191	45.4888	-34.9909	-130.584	-212.058	-250.782	-311.961
																			trajectory 646	0	-27.4765	34.6063	-85.1909	-44.9125	-105.257	-63.5711	-16.3026	-104.281	-93.8614	-222.232	-183.901
																			trajectory 647	0	77.7104	40.0729	96.7933	151.762	197.096	134.23	124.01	104.402	188.274	190.693	239.623	254.585	364.672	360.821	375.531	352.849	310.208
																			trajectory 648	0	34.5117	125.197	120.889	126.871	142.29	147.397	169.643	96.7709	87.5661	247.652
																			trajectory 649	0	-124.738	-179.858	-165.591	-100.093	-216.846	-156.152	-297.537	-424.984
																			trajectory 650	0	15.664	35.2475	-55.1543	-136.812	-151.368	-246.62	-338.029
																			trajectory 651	0	-117.732	-31.6892	-7.6585	159.17	-20.0687	66.3192	-16.8332	72.6614	193.356	238.226	354.96	437.169	457.541
																			trajectory 652	0	4.3642	-6.8349	26.4358	18.1022	36.2028	66.9494	46.2057	41.1769	53.2623	55.6816	64.9475	67.7317	84.8986	83.5877	103.786	92.493	71.4495	78.4686	91.1989	69.2048	88.4647	102.197	71.61	109.698	102.202	123.577	76.6741	104.712	123.463
																			trajectory 653	0	-36.0046	-87.4993	-43.2262	-171.869	-135.01	-24.8955	12.6631	-4.7874	-65.5843	-115.336	-61.6238	-50.9574	-133.6	-136.054
																			trajectory 654	0	21.1876	-8.452	68.5236	34.0993	50.1174	-65.1311	-181.407	-307.505
																			trajectory 655	0	34.6067	33.3206	40.8045	58.7614	61.7058	78.7489	82.4806	87.4669	125.44	107.8	84.705	100.831	137.492	142.956	144.706	128.192	147.824	148.603	261.17	249.678	278.601	265.166	273.046	332.452	335.568	353.947	340.687	339.466	341.493
																			trajectory 656	0	-104.573	-241.721	-231.559	-318.406	-312.145	-278.887	-348.266	-392.071	-460.925
																			trajectory 657	0	-8.9683	-25.6522	-21.7977	-26.2376	-37.7789	-53.3951	-33.0981	-43.409	-59.4687	-50.5864	-62.0289	-47.3323	-49.3167	-48.5092	-50.0802	-59.3453	-39.4859	-47.3486	-42.1675	-27.0102	-48.9593	-55.1695	-85.0485	-64.5483	-60.9262	-79.348	-35.4119	-49.6039	-95.5684
																			trajectory 658	0	-94.5237	-30.0725	-19.9145	-34.6415	-134.131	-36.1069	-76.5768	-239.256
																			trajectory 659	0	-3.3037	5.1532	3.5166	-22.6859	-12.8183	-27.0306	-10.1607	-19.1626	-6.6132	-7.2961	-13.9986	-10.9926	-17.9381	-18.9248	-39.4357	-12.8603	-22.6133	-32.4783	-21.3747	-32.8716	-20.1797	-41.3837	-29.1263	-45.826	-19.496	-27.6169	-27.4571	-23.723	-19.1111
																			trajectory 660	0	-17.964	-6.3386	-101.539	-146.027	-121.346	-213.615	-166.13	-204.806
																			trajectory 661	0	-20.4963	-45.1121	-92.0598	62.8482	170.545	145.727	94.9643	202.276	273.79
																			trajectory 662	0	6.1943	66.3851	-44.8041	0.1352	-119.834	-184.168	-145.495	-142.768	-146.198	-119.232	-95.0501	-132.306
																			trajectory 663	0	11.1381	-8.5851	-23.2921	-87.0166	-65.373	108.677	108.188	95.8554	100.69	97.157	182.063	282.15
																			trajectory 664	0	54.6684	43.4059	139.356	147.077	135.348	199.897	114.138	-3.6704	-58.1747	8.5637	-63.9182	2.4331	86.854	110.218	185.857	199.719
																			trajectory 665	0	-84.6854	-35.7768	19.2887	-11.17	-68.0282	-35.2311	-66.4193	-121.06	-231.377
																			trajectory 666	0	-26.6578	-43.4485	-37.8075	-96.1982	-102.68	-142.873	-238.114	-241.666	-255.362	-212.904	-222.755	-271.427	-273.69	-283.252	-314.877	-184.306	-211.46	-298.013	-291.182	-365.748	-268.7	-357.779	-380.137
																			trajectory 667	0	-78.1634	-149.078	-85.2399	-91.8733	-137.663	-155.7	-230.056	-256.249	-275.345	-298.108	-246.789	-207.1	-223.172	-244.545	-174.281	-202.976	-176.623	-247.042
																			trajectory 668	0	23.1592	43.575	13.7406	-6.5674	18.3755	-26.8898	20.3059	-1.9906	7.6242	30.4897	15.856	28.6525	14.6741	34.3631	12.8596	-17.8007	0.351	3.7675	-0.9723	5.8338	36.941	20.5751	-22.1422	10.5831	-5.1413	-16.8386	8.1553	0.0649	37.5067
																			trajectory 669	0	9.4809	-72.4254	-96.7243	-124.691	-54.3216	-137.58	-51.1742	87.0773	203.219
																			trajectory 670	0	-137.081	-99.858	-25.4895	-45.2827	-46.5847	-183.357	-107.203	-227.289	-302.921
																			trajectory 671	0	-93.5057	-135.117	-107.501	-202.418	-229.451	-226.907	-198.055	-116.759	-227.153	-214.011	-261.323	-249.798	-221.586	-211.095	-236.061	-269.478	-250.568	-208.242	-238.551	-253.601	-249.597	-263.214	-265.812	-187.127	-218.518	-244.592	-251.143	-250.361	-258.565
																			trajectory 672	0	67.9015	27.8153	18.44	-104.249	-186.33	-192.057	-127.299	-190.196	-240.048	-144.492	-255.349
																			trajectory 673	0	3.2144	-91.2014	-64.8276	28.5888	-48.53	-133.131	-83.4436	-157.686
																			trajectory 674	0	44.3746	35.9851	-7.5734	32.6166	22.2001	-25.9712	13.2163	-44.6345	-17.9846	-18.8162	-57.3243	-42.4809	80.2942	125.181	259.729	351.236	252.151	149.215
																			trajectory 675	0	-23.1884	-145.57	-199.548	-145.915	-25.4609	-37.6423	71.1852	114.47	155.723
																			trajectory 676	0	-76.514	-101.426	-147.363	-96.0769	-65.5829	-8.5119	-121.757	-219.141	-77.8669	-96.9307	-243.32	-122.811	-123.706	-192.537
																			trajectory 677	0	9.1581	94.182	28.4345	-84.6015	-130.391	-116.988	-208.021	-66.0357	-50.59	-57.5549	93.502	62.8438	195.637
																			trajectory 678	0	1.9945	4.6496	-1.8681	80.7844	72.681	78.5622	88.8005	100.775	112.669	110.999	111.915	177.434	191.232	182.956	187.152	184.555	213.304	189.443	186.831	213.037	214.555	208.785	206.24	220.98	227.851	218.333	233.869	180.651	169.573
																			trajectory 679	0	-42.408	-99.4738	-24.0628	106.351	24.4512	16.3771	35.6167	-28.3997	-161.594	-283.837
																			trajectory 680	0	-121.348	-223.344	-294.837	-305.169	-348.673	-445.19	-491.239	-403.101	-404.512	-481.03	-407.469	-399.932	-359.249
																			trajectory 681	0	27.1902	176.915	217.413	266.116	302.066	389.634	394.75	343.846	336.673	292.032	357.074	359.493	381.191
																			trajectory 682	0	-22.2381	-36.1326	-2.2115	30.2815	22.8239	1.0549	0.9855	150.468	191.27	205.67	177.817	198.378	227.602	224.514
																			trajectory 683	0	-35.7792	72.3489	220.605	337.687	359.554	415.151	511.861	427.893	391.955	454.698	461.766
																			trajectory 684	0	-111.838	-224.699	-267.008	-375.743	-436.298	-367.524	-375.148	-309.286	-220.252	-313.901	-391.522
																			trajectory 685	0	-0.0335	112.65	149.968	82.9667	52.5758	74.6911	123.302	180.911	139.648	133.385	256.499	183.373	194.775	234.136	188.43	184.9
																			trajectory 686	0	-57.9538	-14.8052	-28.5721	5.0114	-71.5242	-86.6336	-123.122	-144.085	-194.057
																			trajectory 687	0	-82.2988	-17.9403	-80.9303	-156.321	-190.741	-188.838	-266.548
																			trajectory 688	0	0.5141	9.9219	-16.2037	-7.1561	12.5836	-1.1816	0.928	-50.1446	-6.1983	-20.6761	-45.2434	-21.7318	-16.4141	-17.0572	-6.7534	-14.5659	-18.0621	-19.5439	-28.1995	-19.5029	-7.6588	-10.0204	-31.589	-40.2511	-4.2472	1.4999	-3.3075	-10.7896	-63.8412
																			trajectory 689	0	64.0353	100.384	65.6538	116.675	101.439	155.791	57.5047	80.4134	-88.8973	-67.3799	-125.522
																			trajectory 690	0	-3.8942	-4.3282	-75.4677	-59.4683	-85.8743	-51.6362	-62.2577	-41.9363	-32.7355	-57.0019	-163.489	-54.1471	34.2122	164.596	277.178
																			trajectory 691	0	-114.961	-167.147	-241.817	-245.476	-249.35	-232.994	-226.624	-295.816	-150.928	-312.877	-255.228	-284.863	-273.14	-227.708	-282.113	-336.807
																			trajectory 692	0	41.847	109.318	74.6058	98.2699	168.503	278.88	333.051	338.977	438.092
																			trajectory 693	0	73.439	40.7861	0.7442	4.0755	63.6176	77.4483	45.166	-23.4777	-65.0546	96.417	76.0256	-62.8555	82.1409	79.9368	85.354	72.2469	-45.1863	52.492	91.1235	71.3802	-32.4606	76.7646	100.961	113.841	92.5126	2.4217	70.9019	65.5665	74.208
																			trajectory 694	0	64.7872	92.8894	97.0612	95.0144	129.129	51.2358	157.575
																			trajectory 695	0	-61.6227	-145.85	-216.866	-193.119	-341.469	-375.59	-325.909	-440.487	-422.415
																			trajectory 696	0	-49.9076	-19.1143	78.9519	-18.4444	28.3394	-54.964	42.4711	76.803	153.319
																			trajectory 697	0	2.6652	-11.6986	-3.3597	119.119	131.572	127.302	123.476	134.916	119.094	124.048	141.962	141.626	109.841	71.055	76.5335	125.287	112.255	120.675	109.949	107.204	138.489
																			trajectory 698	0	34.4536	-76.0188	57.188	-25.5869	121.55	20.8272	-117.322	-195.901
																			trajectory 699	0	-4.4705	-145.07	0.0888	24.6946	44.6866	-19.7461	-51.7791	26.2476	-16.3977	-95.1278	-70.1786	-62.8326	-41.4013	-130.507
																			trajectory 700	0	108.765	141.104	34.7334	-38.0426	-16.2348	41.6131	-44.3361	11.9294	-90.6539	-183.839
																			trajectory 701	0	44.5698	47.8377	65.6692	104.191	145.97	10.0858	-132.473	-114.704	-95.0713	-53.3255	-101.895	-102.421	-145.904
																			trajectory 702	0	3.5348	-81.9666	-145.408	-83.5896	-2.1388	-21.6406	39.9494	-70.8538	-110.926	-78.5953	-131.841	-68.4587	-13.3579	-138.218
																			trajectory 703	0	-71.8522	-58.3841	-76.9004	-20.2488	-122.278	-103.059	-42.4298	-159.928	-257.242	-261.894	-267.443	-320.202
																			trajectory 704	0	113.082	128.005	188.808	125.42	127.774	232.422	335.888	214.839
																			trajectory 705	0	-36.7066	-162.73	-109.452	-172.969	-120.257	-159.66	-66.8257	-110.664	-111.868	-83.1334	-121.231	-144.436	-225.222	-180.636
																			trajectory 706	0	116.422	7.6459	109.984	195.991	255.355	174.926	213.393	132.496	231.913	242.917	144.902
																			trajectory 707	0	87.4943	215.16	97.9434	70.3095	214.703	142.444	265.66	204.197
																			trajectory 708	0	153.5	106.4	54.1536	71.8481	125.936	134.826	128.75	213.207
																			trajectory 709	0	-26.0891	12.0092	-70.5358	-44.6577	-21.8569	-18.574	47.3791	-7.0152	-59.8477	37.4508	-65.938	-131.423	-117.976	-141.704	-163.368	-63.4806	-183.724	-142.337	-116.396	-192.987	-191.984	-125.142	-155.514	-117.052	-212.879	-256.785
																			trajectory 710	0	28.0844	15.0206	88.9352	153.363	234.914	246.77	265.361	311.202	283.014	280.635	221.043	287.712	194.816	150.729
																			trajectory 711	0	-7.3425	-3.6094	-17.9011	2.3742	-0.1921	3.6234	9.4326	-3.298	4.123	-6.8263	-1.7513	-7.4104	3.9696	-13.864	12.7553	1.3361	2.8489	103.022	121.219	102.554	116.542	121.224	112.643	134.147	116.174	118.624	154.687	153.666	171.316
																			trajectory 712	0	-12.2562	-16.7451	-65.6644	-27.7009	-60.4555	-121.902	-172.148	-231.164	-213.781
																			trajectory 713	0	-81.4158	-57.3185	21.8261	72.3882	31.0398	-45.4048	-115.714	-186.39	-203.611
																			trajectory 714	0	8.7873	-11.218	-37.6547	21.0961	61.0281	92.3271	3.5737	-18.0485	27.1847	40.7432	77.9785	218.009
																			trajectory 715	0	-31.3048	-108.956	-126.569	-134.612	-132.18	-184.751	-212.726
																			trajectory 716	0	-119.47	-142.484	-181.799	-168.117	-135.614	-159.412	-224.542	-100.47	-197.034	-180.368	-348.086	-270.81	-309.06	-214.898	-190.879	-294.663	-275.194	-285.033	-244.137	-288.257	-264.898	-300.262	-259.671	-268.645	-313.094	-228.453	-235.12	-217.245	-219.827
																			trajectory 717	0	17.477	100.856	202.97	352.536	312.478	385.966	352.827	328.007	373.142	266.862	386.383	334.56	462.021
																			trajectory 718	0	-24.0699	17.7843	-78.2236	-65.3916	-116.435	-108.094	-99.4028	-130.712	-153.567	-174.314	-145.489
																			trajectory 719	0	91.0978	90.877	49.4334	84.2144	232.909	210.969	186.079	265.614
																			trajectory 720	0	22.3369	128.328	281.834	212.379	89.5153	41.3118	-71.6938	-140.421
																			trajectory 721	0	2.1604	-1.4581	-2.1298	7.0098	10.2152	1.8206	-13.4243	-101.116	-100.558	-119.656	-111.735	-125.204	-114.476	-124.1	-173.5
																			trajectory 722	0	-71.6295	-173.977	-97.9649	-203.035	-175.91	-213.091	-180.444	-164.881	-62.5904	-216.412
																			trajectory 723	0	82.3162	3.1752	-136.095	-239.563	-200.284	-230.165	-261.848	-321.198
																			trajectory 724	0	-33.959	-26.6623	-53.358	-81.5303	-49.55	-77.5187	58.9663	144.432
																			trajectory 725	0	-7.1426	-47.477	-16.4878	-2.8851	17.9936	153.855	141.06	89.025	136.932	240.884
																			trajectory 726	0	-68.7129	55.4728	87.5886	38.2666	78.3566	182.522	222.409	162.407	263.7
																			trajectory 727	0	158.365	267.255	317.882	197.661	261.487	135.362	235.936	280.88	317.339	285.507
																			trajectory 728	0	-90.4851	-121.647	-195.775	-312.659	-354.712	-321.272	-343.075	-328.69	-326.628	-355.023
																			trajectory 729	0	6.0007	102.321	223.385	182.187	166.027	33.9962	141.456	193.203	229.499	260.011	275.777	391.961
																			trajectory 730	0	26.5203	0.1758	-9.8456	23.6316	29.4613	3.6544	33.0129	26.0613	12.8171	32.3126	-5.9206	89.2521	84.2756	83.6029	71.1561	101.098	101.141	92.2575	83.8166	106.751	182.599	209.026	199.935	207.822	102.114	217.231	199.992	213.164
																			trajectory 731	0	-14.8367	-26.642	-6.9644	14.9809	-43.9634	-83.4025	-56.0139	-48.4708	-26.1449	-44.8485	-23.2047	0.1275	20.1861	59.9505	19.7345	30.3947	49.1967	29.2236	10.0785	67.6118	-34.0113	30.708	-40.1999	-53.2845	-41.8121	-84.4606	-108.472	-86.8997	-18.4812
																			trajectory 732	0	-21.4051	-24.4091	-37.6254	-8.5435	-45.019	-33.3532	-41.9372	-49.7509	-43.3832	-23.3376	-53.494	-108.253	-117.137	-119.809	-149.672	-131.912	-152.616	-152.464	-131.062	-121.423	-155.236
																			trajectory 733	0	87.6322	145.315	187.72	164.339	157.537	241.696	247.11	190.452	148.319	195.989	171.45	267.987	237.641	283.117	264.431	328.563	356.799	430.97
																			trajectory 734	0	-46.1542	-98.5878	-98.8967	-77.67	-36.1859	-71.319	-157.449	-144.275	-81.4333	-128.759
																			trajectory 735	0	-75.0977	-82.2845	-62.9199	-51.902	-78.9733	-85.6878	-83.4504	-51.8317	-71.1778	-69.4988	-96.5173	-87.1833	-70.1085	-80.0517	-48.7608	-56.5915	-128.891	-115.302	-80.9693	-87.0695	-110.062	-104.622	-97.2868	-90.678	-109.527	-99.5138	-137.003	-107.732	-71.3627
																			trajectory 736	0	-107.034	-84.3522	-222.729	-115.701	-236.656	-165.403	-247.233	-286.338
																			trajectory 737	0	0.565	79.6803	30.5197	3.2733	62.5598	52.5923	83.5265	156.566
																			trajectory 738	0	-0.0703	-43.5633	-17.5461	-6.1043	-27.8203	-20.8992	-39.1123	-18.573	-22.1128	-38.6809	-18.7544	-22.4764	-51.501	-173.703	-304.239	-330.603	-285.805	-331.536	-312.371	-269.917	-301.911	-288.992	-227.11	-239.881	-234.071
																			trajectory 739	0	1.9236	32.5655	61.2838	105.651	207.262	123.629	208.25	262.716	362.264	296.811	319.214	339.348	278.953	329	291.403	344.609	322.396	352.738
																			trajectory 740	0	-27.9947	-30.6361	-45.8793	95.1124	11.4367	5.1415	-83.6292	-212.089
																			trajectory 741	0	138.502	217.959	306.855	441.082	504.167	457.246	515.821	551.757
																			trajectory 742	0	75.9501	149.915	141.12	133.169	302.212	352.812	293.796	394.79
																			trajectory 743	0	64.1082	-3.2539	-8.0044	-78.5192	-91.8485	-68.6999	-180.234	-291.098	-190.492	-294.737	-303.434	-197.554
																			trajectory 744	0	134.552	82.1568	13.2343	82.0112	18.8075	115.26	276.787	342.765
																			trajectory 745	0	-72.0389	-62.748	-58.7249	-97.2522	-76.4488	-120.13	-139.538	-183.2	-185.614	-185.143	-172.585	-189.046	-192.397	-206.889	-181.223	-207.538	-233.077	-259.73	-218.458
																			trajectory 746	0	20.8506	41.3185	185.871	313.638	171.8	296.277	309.323	174.942
																			trajectory 747	0	-127.953	-140.565	-202.985	-322.209	-289.698	-369.254	-266.237	-379.984	-389.218
																			trajectory 748	0	63.603	152.368	97.8223	222.73	190.944	289.441	192.375	161.915
																			trajectory 749	0	84.4814	217.666	278.629	340.909	231.459	290.101	279.417	175.12
																			trajectory 750	0	8.1778	18.5625	26.9302	4.78	23.5843	47.6855	30.0658	16.3769	29.0747	49.9622	33.4905	49.3052	30.5862	26.9785	56.2482	61.6146	55.3061	62.9029	66.8948	63.9985	75.7485	67.9124	81.4509	84.8515	76.0643	83.2985	74.6203	81.9603	90.487
																			trajectory 751	0	-15.8621	-1.1134	-7.18	-7.9639	5.6646	-2.3458	10.1766	14.8744	-1.3496	-11.4325	-13.8904	-2.2594	6.585	4.2271	-11.0028	-1.9823	-16.7717	-1.9649	-35.7061	-45.3187	-37.3412	-47.6882	-32.9623	-29.4432	-46.1497	-52.6584	-56.2754	-46.8663	-65.8507
																			trajectory 752	0	-39.6086	-20.6797	-130.605	-139.608	-158.656	-152.679	-147.642	-247.478	-218.564	-176.156	-288.998
																			trajectory 753	0	73.5524	-8.3721	-7.089	12.4263	32.4222	34.1968	40.4781	44.8079	-4.5971	3.1177	-34.7269	35.5389	73.5141	142.922	95.7578	167.403	334.822	386.208	457.885	542.866	549.863
																			trajectory 754	0	2.8069	27.8008	-80.6688	-31.5108	-91.2061	-167.261	-247.197	-143.467	-154.941	-104.807	-132.784	-169.269
																			trajectory 755	0	63.8919	88.0205	96.9887	47.2376	69.174	-54.6834	-135.898
																			trajectory 756	0	-62.0623	-37.0929	-74.6425	-111.048	-101.016	-114.12	-123.62	-137.746	-94.1613	-84.5158	-192.616	-313.825
																			trajectory 757	0	-49.8075	-30.117	-10.157	-27.9548	-46.7608	-74.8757	-74.3881	-39.2913	-63.204	-45.3122	-67.0208	-78.6466	-93.4835	-83.2712	-73.7095	-67.2259	-81.795	-85.8693	-113.38	-90.0094	-90.9382	-84.8003	-102.771	-126.197	-132.003	-120.098	-98.8696	-105.752	-93.595
																			trajectory 758	0	-68.4258	21.02	1.2939	-50.4083	-108.324	-158.712	-238.97	-179.846	-156.561	-158.762	-155.509	-134.927
																			trajectory 759	0	-17.8284	-71.4293	-92.7617	-107.912	-231.113	-120.515	-110.23	-112.198	-155.817	-169.271	-212.459	-239.787
																			trajectory 760	0	10.4847	-4.7284	-135.335	-94.7134	-158.34	-180.578	-245.161	-265.838	-244.577
																			trajectory 761	0	4.3885	97.6016	127.324	132.922	13.0863	-3.2572	-10.1344	-142.501
																			trajectory 762	0	58.2454	89.2371	104.094	21.4946	-29.3554	-26.9129	71.464	169.604	93.7755	134.957	174.627
																			trajectory 763	0	-7.3584	-9.9177	-1.1787	-3.8075	-3.7428	-16.8166	-16.7461	-10.3723	-28.8883	-10.7584	-24.2204	-32.4952	-30.031	-24.1348	-38.6388	-34.2463	-39.7171	-41.96	-48.7492	-31.597	-35.5291	-78.5171	-74.6082	-81.0307	-77.2166	-73.3417	-80.5198	-90.6175	-76.0142
																			trajectory 764	0	-32.7638	16.6001	-23.7547	-43.2193	20.9552	-17.8717	104.353	-61.0496	68.1161	206.461	197.793	229.83
																			trajectory 765	0	-127.57	-251.94	-337.677	-364.768	-399.18	-316.993	-347.611	-351.655
																			trajectory 766	0	77.7156	40.9779	159.995	93.9131	85.3378	163.074	153.244	156.111	145.039	168.481	205.362	187.302	183.983	205.978	204.383	225.099	198.199	217.343	201.354	243.174	229.818	209.193	261.152	204.404	269.266	239.794	184.499	235.665	185.844
																			trajectory 767	0	69.8666	39.1349	25.0634	106.892	133.869	157.728	122.224	227.255	346.559	285.156	320.879
																			trajectory 768	0	-13.4477	7.9215	-17.6237	-2.43	-12.301	-10.5534	-2.977	-7.7792	-26.9463	-6.5266	-49.5668	10.7254	21.5104	24.4259	26.426	55.2657	36.2103	32.3009	56.6545	68.4371	47.1422	99.6355	60.0554	55.2638	67.388	52.1441	57.5718	61.0111	59.7345
																			trajectory 769	0	-164.784	-145.08	-34.3215	-141.402	-151.353	-15.1454	-71.0178	-141.447
																			trajectory 770	0	48.2512	38.1118	20.2556	60.6328	23.0989	2.2803	0.5265	-94.9369	-110.675	-128.83
																			trajectory 771	0	34.4155	-38.5025	50.3502	14.0018	-31.4892	35.9803	-83.115	-149.312	-70.4486	-140.297
																			trajectory 772	0	-108.629	-35.772	-69.8369	-93.1386	-102.951	35.9161	79.0488	65.1937	155.959	86.0434	14.8956	-1.4873	72.2166	-37.6776	14.9468	-12.3697	-141.164
																			trajectory 773	0	69.7534	17.0288	-25.6519	-0.2845	33.8666	-57.2516	-13.5675	14.545	65.7592	-5.753	-34.931	-4.1738	-62.6319	-33.7966	-5.5365	155.257
																			trajectory 774	0	12.4181	52.7454	50.7502	91.1248	12.7441	72.7911	60.8951	153.265
																			trajectory 775	0	-28.0891	-31.6489	25.5974	-0.2932	-102.649	-177.528	-307.821	-270.561
																			trajectory 776	0	78.1969	-58.3555	23.6309	46.6511	-58.3567	93.9913	-52.4607	-139.609	-167.493	-267.911
																			trajectory 777	0	-167.774	-176.904	-100.403	-20.4561	-76.0463	26.5445	70.2034	165.193	228.282	207.183
																			trajectory 778	0	69.3281	222.566	287.79	394.952	530.512	633.912	542.264	401.238	482.552	450.317	485.908	557.001	688.013
																			trajectory 779	0	-32.9825	-146.337	-199.913	-224.383	-171.513	-135.614	-168.554	-309.702	-238.721
																			trajectory 780	0	-25.3797	20.6938	12.7424	-25.3706	22.2169	-32.4199	23.6782	23.145	17.1971	-15.3449	22.719	16.8232	-3.8274	8.3428	-39.7648	20.0144	4.3936	21.7279	-19.8263	18.9846	21.349	-18.6351	13.8571	19.4184	23.8363	21.755	15.4415	-5.6946	9.1845
																			trajectory 781	0	-60.786	-98.1098	-40.5126	99.8322	134.816	121.49	247.665	193.327	39.8598	158.149
																			trajectory 782	0	-123.016	-239.318	-158.844	-184.486	-153.036	-239.838	-268.096	-340.265	-266.379	-356.823
																			trajectory 783	0	10.3002	-34.5448	-16.3251	-29.3608	-5.2562	-4.4092	-23.2291	-54.3632	-60.5699	-70.7669	-72.9756	-71.6429	-77.161	-97.2287	-152.386	-145.275	-173.243	-143.614	-148.071	-149.514	-158.942	-145.846	-226.068	-221.853	-225.241	-242.135	-257.243	-245.006	-254.266
																			trajectory 784	0	137.792	115.655	-37.402	-87.7828	-59.6616	6.6647	-7.5242	-109.418	-236.783	-362.32
																			trajectory 785	0	67.4805	-4.01	49.0115	102.264	119.861	103.557	51.3567	108.823	75.7338	82.3703	65.1666	168.188	42.2783	86.1937	72.8748	153.133	158.423
																			trajectory 786	0	20.671	39.8711	8.1645	63.4805	80.0507	64.6219	38.2382	34.0664	153.802
																			trajectory 787	0	91.3705	-38.0922	-165.744	-174.527	-89.3972	-153.666	-116.368	-193.783	-228.696	-297.291	-285.64
																			trajectory 788	0	74.7773	69.4653	96.4319	98.5819	124.384	136.222	248.092	221.374
																			trajectory 789	0	12.2372	1.6969	-5.8469	-9.816	-11.5607	-24.3748	-155.838	-214.053	-196.758	-248.663	-347.12	-436.316	-445.133	-454.968	-515.723
																			trajectory 790	0	3.6085	-1.2454	-21.1384	-42.005	-51.2629	-70.3218	-97.8432	-90.9229	-103.322	-111.689	-106.558	-113.596	-92.6791	-124.532	-106.83	-128.396	-116.743	-127.766	-104.388	-108.933	-94.3339	-131.407	-120.928	-134.648	-113.12	-151.054	-105.506	-134.99	-138.265
																			trajectory 791	0	73.7453	38.9472	48.5605	62.3006	170.047	112.656	105.791	130.701
																			trajectory 792	0	-52.9094	59.4871	47.1269	17.9763	31.9984	26.2856	-60.654	-91.8574	-206.925	-184.238	-190.647	-163.815
																			trajectory 793	0	-9.722	36.4438	21.1556	12.385	18.1761	8.6461	54.0061	27.5964	-1.1425	4.1362	37.9237	22.5523	22.8603	-3.7569	17.1618	44.2839	3.6357	8.9847	11.2368	51.6086	8.7902	-1.2481	7.5985	28.1261	42.36	6.0164	-29.9579	-39.602	-48.1702
																			trajectory 794	0	16.2217	-73.3097	45.2634	166.299	126.058	172.091	201.683	198.127	196.452	249.208	173.188
																			trajectory 795	0	-151.505	-278.231	-188.984	-254.013	-233.585	-182.019	-270.368	-179.236	-208.284	-304.287
																			trajectory 796	0	-125.918	-106.64	-126.557	-186.332	-194.093	-282.249	-240.648	-239.391	-245.806	-229.525	-244.486	-201.366	-200.673	-171.37	-207.176
																			trajectory 797	0	41.2175	36.0261	-127.04	-150.443	-153.474	-163.025	-200.3	-265.378	-255.292	-237.854	-225.229	-186.016	-206.687	-292.954
																			trajectory 798	0	6.2556	86.1225	130.317	81.9376	135.835	54.9902	158.475	139.756	173.904	175.979
																			trajectory 799	0	133.808	216.382	210.441	242.301	233.486	240.024	281.839	206.827	216.743	221.014	343.54	408.566	285.717
																			trajectory 800	0	-126.255	-191.672	-179.416	-155.891	-108.549	-162.269	-87.9939	-241.799	-192.059	-214.33	-233.854
																			trajectory 801	0	19.9949	10.7327	-7.3082	32.4566	30.9808	22.6481	5.4123	0.5131	29.7384	-9.5809	20.4747	25.4885	35.0862	16.5394	20.2819	29.884	31.592	39.8278	-52.7371	-3.4827	27.9923	32.3585	54.6464	14.7964	1.6568	48.0921	12.6215	-56.8985	21.569
																			trajectory 802	0	57.1814	110.888	158.186	184.546	131.951	137.251	144.068	98.6625	212.693	154.23	154.583	162.324	152.336
																			trajectory 803	0	70.2193	168.565	219.982	75.958	0.7364	26.8919	8.4797	147.181
																			trajectory 804	0	-13.0347	36.6406	57.9279	47.7951	66.7132	73.9046	93.3404	124.951	190.082	167.825	202.58	200.834	204.484	202.131	175.638	189.419	236.988	236.663	233.993	263.002	205.802	262.476	265.56	224.453	270.046	262.078	254.082	229.852	239.016
																			trajectory 805	0	-62.5489	39.2738	91.0448	62.3208	129.668	259.179	228.228
																			trajectory 806	0	76.0295	155.184	150.009	207.296	310.004	314.312	313.679	318.052	311.101	339.353
																			trajectory 807	0	149.749	67.6526	64.5413	30.0793	153.457	193.959	100.882	12.4803	103.951	144.289
																			trajectory 808	0	-37.2922	-45.4375	80.097	30.493	100.606	26.6103	-52.7399	-115.764	-201.399
																			trajectory 809	0	-129.449	-85.4695	-175.903	-128.026	-234.325	-263.863	-231.042	-230.342	-302.32
																			trajectory 810	0	-21.2111	-57.5174	-29.0407	-65.2972	-94.7388	-44.1926	41.1184	-66.3116	-127.061	-133.502	-151.51	-139.993	-146.691	-162.52	-146.769	-152.55	-159.72	-186.701	-192.027	-163.57	-160.886	-133.811	-120.179	-122.2	-143.755	-115.153	-143.912	-148.834	-50.0669
																			trajectory 811	0	117.895	12.1248	-99.5457	-89.2363	69.4728	81.9403	204.707	208.969
																			trajectory 812	0	-36.7629	8.5482	1.5002	112.315	108.76	157.542	22.2578	121.375	133.147
																			trajectory 813	0	13.6604	88.2166	109.712	181.192	198.514	93.5266	161.857	130.666	208.307	224.276	167.012	210.599	201.875	134.875	198.08	191.701	211.832	208.183	210.624	201.734	198.873	216.139	165.386	195.872	244.451	223.738	222.731	254.35	238.216
																			trajectory 814	0	156.667	94.0996	142.782	71.5243	36.5544	-8.2039	-87.1716	-158.01
																			trajectory 815	0	66.0976	180.476	54.3113	-13.4457	71.666	80.171	124.82	150.29
																			trajectory 816	0	64.9921	41.4937	19.1735	52.3568	178.178	179.253	232.036	203.312	206.857
																			trajectory 817	0	46.7353	-93.4369	-167.92	-30.3128	20.0902	-49.0276	-52.2171	-25.5802	37.5521	13.0329	-50.0736	-78.7529	-2.9595	4.4274	29.4432	-51.0082	-121.761	-20.8491	-129.94	-132.286	-198.031	-287.184	-151.011	-148.616	-191.34	-148.314	-255.251	-178.334	-176.97
																			trajectory 818	0	-24.1959	-91.917	-84.8642	-108.996	-160.036	-301.044	-124.209	-165.33
																			trajectory 819	0	81.4969	-18.354	-97.2358	-215.216	-52.456	-128.247	-47.7089	-144.591	-45.6192	-41.7014	-180.464	-156.674	-209.604
																			trajectory 820	0	-21.1521	-17.3699	-19.7646	-69.1248	25.1762	65.4499	106.316	49.818	57.4629	-15.4626	-11.2694	-12.1823	4.3521	58.5254	-39.9909	52.2409	71.6035	22.7038	26.2783	170.888
																			trajectory 821	0	73.2355	88.6144	79.8602	99.8371	88.4783	101.274	136.455	96.7038	157.993
																			trajectory 822	0	7.4615	-13.8193	-12.8542	39.4516	51.4528	7.3761	-52.019	-20.4661	-46.9514	-143.938	-230.454	-258.478	-234.239	-274.399
																			trajectory 823	0	63.5505	48.4464	33.8271	77.9902	-5.4876	-13.3751	-26.0494	-67.0638	-38.2727	-40.5623	-130.74	-83.8996	-143.187	-104.652	-79.607	-110.846	-196.995	-145.88	-169.188	-213.051	-224.881
																			trajectory 824	0	-1.6946	-11.6665	-9.8625	-59.2707	-45.4188	-51.1338	-138.17	-132.004	-137.483	-119.339	-123.109	-143.006	-125.738	-119.524	-128.552	-130.5	-89.879	-141.594	-158.142	-191.983	-191.999	-214.962	-230.543	-265.237
																			trajectory 825	0	1.7214	98.4036	13.1811	-103.954	-148.577	-207.298	-232.282	-134.989
																			trajectory 826	0	-11.1311	-3.0244	-0.3392	31.4947	146.279	166.828	152.615	144.023
																			trajectory 827	0	-53.9024	-1.8687	-95.5542	-33.9058	-81.1062	-141.504	-183.191	-272.227	-312.454	-394.708	-340.27	-245.207	-250.887
																			trajectory 828	0	-70.8626	13.1916	28.5899	-2.6396	-31.4683	-25.1268	-108.406	-163.958	-159.651	-136.628	-145.657
																			trajectory 829	0	-111.445	-205.948	-229.779	-272.488	-214.684	-237.472	-252.627	-146.257	-141.182	-67.9342	-225.588	-301.128
																			trajectory 830	0	2.9461	13.6084	19.7441	25.0818	31.0344	38.6407	40.7145	50.2843	83.3311	71.3882	57.3439	33.9106	11.0188	19.914	20.2415	22.7803	10.8358	25.0146	27.157	24.9873	25.4584	37.5859	25.7881	33.0596	34.5109	47.3352	35.947	34.2332	26.8347
																			trajectory 831	0	-24.8537	-29.615	-81.1271	-200.991	-213.934	-226.579	-252.339	-177.344
																			trajectory 832	0	96.168	196.277	213.077	223.337	251.312	220.872	227.849	246.685	256.093	307.689	292.935	332.153	279.769	297.846	271.296	316.079
																			trajectory 833	0	44.3658	-59.4998	-191.693	-285.563	-159.549	-243.227	-292.897	-298.118	-412.105
																			trajectory 834	0	3.2626	-0.0434	-25.2057	-44.6147	-47.5835	-65.3146	-100.277	-81.0212	-106.348	-105.683	-97.8894	-100.842	-91.9778	-118.425	-94.0086	-126.99	-108.687	-116.595	-105.618	-103.139	-88.167	-128.302	-110.732	-120.466	-118.821	-137.516	-100.803	-132.317	-124.038
																			trajectory 835	0	-120.725	-268.811	-349.19	-400.865	-392.992	-520.1	-471.447	-333.582	-367.701	-447.712
																			trajectory 836	0	103	124.312	139.802	192.875	188.248	251.593	244.12	268.29
																			trajectory 837	0	118.963	140.965	160.759	42.9401	-53.2546	-111.499	-158.371	-326.555
																			trajectory 838	0	-7.2106	12.7857	21.8615	29.5435	0.1128	-4.9054	-18.0927	-8.6634	9.0916	8.7264	-34.3286	14.7489	-17.3232	-6.3071	-0.3035	-17.3869	-21.4865	-11.2133	-14.5663	18.6299	22.3795	7.0406	20.265	26.5773	29.4031	42.5134	36.2902	5.4237	40.5886
																			trajectory 839	0	-90.28	-125.855	-42.1134	73.1599	-69.089	-243.635	-160.574	-155.362
																			trajectory 840	0	129.174	216.339	127.592	15.4358	-120.445	-158.976	-250.018	-141.992
																			trajectory 841	0	75.6445	42.3904	1.9349	4.6245	64.993	76.1072	46.8225	-23.9368	-66.3529	96.2437	75.0733	-65.1897	80.6302	79.0885	83.601	72.6779	-46.7671	49.7749	89.7772	70.288	-33.4207	74.1092	98.7003	112.271	90.5396	-2.285	64.4216	58.9794	70.9018
																			trajectory 842	0	12.8155	22.9885	-1.554	12.3295	12.0116	62.3626	68.0091	66.647	74.6818	69.222	130.1	121.526	112.899	124.844	96.4951	166.371	163.986	172.805	163.079	156.531	153.765	148.216	165.428	140.49	162.436	154.402	165.366	165.259	168.398
																			trajectory 843	0	-0.1824	0.8091	16.8388	19.2575	25.1732	16.7711	35.6447	15.5031	84.6775	72.9867	72.0299	72.0533	87.5754	98.1447	78.0422	80.5043	96.7356	88.9851	84.8456	87.1269	112.052	92.408	74.0438	98.6335	98.7947	105.79	82.9311	76.2297	76.6092
																			trajectory 844	0	-130.374	-129.16	-241.379	-150.212	-227.653	-221.738	-186.295	-216.399	-176.977	-151.697
																			trajectory 845	0	-1.3291	-54.6695	-172.254	-143.575	-149.723	-178.432	-174.433	-234.558	-243.577	-200.821
																			trajectory 846	0	-87.8395	-43.8419	-114.371	-72.6377	-61.587	-106.46	-103.13	-187.786	-154.724	-154.239	-90.2864	-184.419	-252.599	-208.536	-265.039	-420.348	-413.532	-491.701
																			trajectory 847	0	-40.603	-72.1706	-73.7014	-15.2189	31.2971	-23.5337	-97.6652	-186.201	-150.231
																			trajectory 848	0	-22.6065	-27.8284	34.2734	91.9327	85.322	141.142	123.166	63.2426	151.376	104.778	87.2751	144.2
																			trajectory 849	0	76.4669	147.007	162.985	138.643	80.2242	132.706	150.236	183.837	167.607
																			trajectory 850	0	-29.5077	-1.9205	-9.1224	-2.8199	7.3438	-42.0406	-8.7066	-8.3845	36.7918	-29.1728	7.8493	-24.4261	-3.657	34.5024	33.6118	-1.9284	-20.4483	-38.4331	-30.4313	-1.271	-25.834	1.003	16.0477	-9.3099	-22.7388	-27.0721	-149.582
																			trajectory 851	0	79.3311	74.3873	66.7164	65.1405	68.146	67.3035	10.5455	22.2353	86.9194	126.489
																			trajectory 852	0	10.0036	2.3018	4.8357	2.2691	-1.2585	4.8027	16.0415	23.8582	-22.0145	-28.6139	-19.1543	-19.4545	-17.0808	-30.4444	-18.7003	-36.9743	-36.9045	-53.0378	-77.8227	-51.4314	-54.9756	-56.7331	-53.9648	-67.0513	-54.1406	-52.5917	-24.9552	-16.128	-34.568
																			trajectory 853	0	47.1496	67.8795	105.387	-41.7882	78.3571	156.622	274.924	113.805	171.483	119.317	127.998
																			trajectory 854	0	112.749	43.7269	136.606	140.823	136.828	136.006	222.683	243.942	167.025
																			trajectory 855	0	-27.0107	-148.684	-237.087	-203.6	-107.134	-136.953	-105.903	-143.231	-141.921
																			trajectory 856	0	120.887	250.011	130.475	60.2699	115.222	93.9798	172.002	281.333
																			trajectory 857	0	-98.3754	-138.134	-88.852	-62.397	-97.6648	-134.812	-268.261	-233.119
																			trajectory 858	0	127.112	69.5567	31.7075	-35.8745	56.1641	-0.3971	-110.136	-204.656
																			trajectory 859	0	45.379	149.757	96.2884	-4.9232	16.2617	124.869	152.231	155.973
																			trajectory 860	0	139.801	112.977	146.048	158.733	140.401	104.274	141.365	126.328	134.579	165.112	178.82	115.535	126.264
																			trajectory 861	0	-0.2154	5.4311	4.7745	11.6678	13.6111	20.165	7.2435	8.6131	20.0466	15.6237	21.4884	16.3516	24.2403	12.6013	13.5184	22.0202	15.5071	22.99	11.6971	6.9662	13.0325	9.5116	4.7294	14.7246	8.1169	-24.9886	-38.2178	-12.0285	-30.2412
																			trajectory 862	0	-51.2169	-10.2357	24.6138	44.9945	60.6756	21.4332	82.285	-35.5547	-47.3999	-20.0127	-36.5476	-104.937	-180.326
																			trajectory 863	0	-12.886	41.4662	-78.8786	-68.7136	-201.691	-220.418	-221.147	-227.204	-175.992	-211.016	-160.062	-329.439
																			trajectory 864	0	-3.1545	7.4357	2.49	10.9656	5.3789	16.2851	9.7246	11.8963	-19.615	-39.3919	-43.715	-18.741	-44.4116	-83.128	-110.076	-114.318	-61.3672	-75.4664	-110.125	-86.9648	-114.691	-150.085	-121.686	-187.538	-96.485	-145.485	-91.7848	-97.9747	-70.1702
																			trajectory 865	0	36.3047	51.8691	-54.7676	25.2267	76.8847	83.204	198.515	174.54	130.736
																			trajectory 866	0	-80.2489	-88.3447	-25.4009	102.157	39.1507	-106.095	-91.1559	-43.2649	-101.322	-77.7476	-22.8027	41.7017	61.2923	198.846	287.833	349.788	435.826	342.488	196.506
																			trajectory 867	0	-7.0193	-129.231	-82.2976	-103.087	-91.6343	-136.863	-85.0686	-89.4931	-126.4	-52.533	-122.978	-135.941	-94.8003	-131.32	-97.2519	-118.125	-137.543	-130.15	-124.951	-114.992	-92.4857	-135.451	-86.8765	-130.359	-102.808	-124.19	-95.8067	-103.881	-101.493
																			trajectory 868	0	33.0859	84.9684	23.0196	3.7807	-13.1558	48.9945	19.074	-53.9223	-14.5126	158.744
																			trajectory 869	0	-3.7551	5.485	-7.3867	-11.9311	-10.5812	2.9302	3.6453	10.172	14.8729	10.7892	10.5244	6.467	7.0569	17.99	13.0497	15.2114	82.356	95.1873	103.873	78.3982	91.1463	117.15	116.72	124.577	120.015	132.028	105.916	100.681	101.853
																			trajectory 870	0	-159.525	-244.847	-272.9	-220.095	-154.379	-134.839	-257.42	-211.856
																			trajectory 871	0	43.745	35.4191	29.1764	-12.6989	81.9516	109.377	126.291	268.35	330.002	350.67
																			trajectory 872	0	-114.381	-151.056	-225.643	-210.838	-255.572	-190.733	-146.394	-9.4908	-142.218
																			trajectory 873	0	-41.7524	-148.277	-26.4852	-32.9453	-89.7945	-121.713	-94.8056	16.1598	-63.7391	-132.759
																			trajectory 874	0	68.9513	104.624	214.537	297.882	345.29	286.341	299.428	252.407
																			trajectory 875	0	147.506	136.761	250.878	189.444	198.372	278.747	260.034	255.48	237.113	269.309	295.464	287.751	281.356	284.009	292.326	303.641	282.457	294.554	297.399	327.295	297.142	314.855	338.279	283.455	354.082	322.499	282.681	326.263	301.74
																			trajectory 876	0	64.5132	-25.5477	89.8844	198.542	270.296	229.327	103.755	148.772
																			trajectory 877	0	22.7693	7.5866	26.4646	55.0354	33.3343	18.4748	18.6612	-126.911
																			trajectory 878	0	131.043	244.042	263.023	313.204	429.386	310.128	284.539	279.626	273.383	203.026
																			trajectory 879	0	-110.115	2.9232	58.4219	38.7007	-71.3637	-185.247	-176.188	-67.9404	-85.1972	6.0766	39.8421	-136.143
																			trajectory 880	0	81.6499	154.437	217.876	236.079	308.666	415.761	401.396	457.965	388.147	398.904
																			trajectory 881	0	60.8275	83.8603	101.974	205.436	163.406	154.636	220.946	295.152	250.417	284.945	259.74	270.543	204.043
																			trajectory 882	0	50.085	71.7434	80.1358	77.7982	132.09	174.374	73.1473	93.2826	35.2835	13.7721	80.6517	122.947	89.8078	-0.5345	10.4237	-30.9976	51.1001	-28.945	95.6597	74.8338	138.814	130.961	62.7554	92.784	91.7294	120.494	192.232	185.556	168.389
																			trajectory 883	0	-79.0319	-41.2042	-58.0465	5.5318	-101.196	17.4368	-63.8809	-134.396
																			trajectory 884	0	1.5061	34.0222	42.4112	49.5666	85.0321	36.2218	82.1773	183.081	312.554	272.718	319.311	418.026	448.201	447.15
																			trajectory 885	0	-53.7184	-74.0935	-33.7315	25.7934	40.2874	-20.2012	15.8255	-6.6875	-23.3329	-21.834	-32.6871	-36.4804	-58.3236	-11.1971	13.5973	-29.6484	122.607	142.703	173.369
																			trajectory 886	0	130.417	274.248	273.846	394.015	481.272	396.585	345.049	338.427
																			trajectory 887	0	106.075	153.076	168.681	145.598	81.8287	195.359	95.4684	123.903	162.356
																			trajectory 888	0	13.7476	-155.772	-272.437	-294.455	-245.233	-321.841	-233.872	-294.636	-287.386	-366.401
																			trajectory 889	0	129.969	178.139	203.473	294.452	239.531	255.659	264.582	275.139
																			trajectory 890	0	137.977	65.8928	-90.4173	-124.423	-119.329	-97.0486	-53.3047	-187.708
																			trajectory 891	0	59.5132	55.6007	230.683	299.151	233.332	212.303	241.649	217.482	199.444	129.013	126.604	46.6275	169.188	124.314	95.2312	61.0384	-18.0873	27.4279	124.875	202.255
																			trajectory 892	0	85.4859	130.622	132.981	46.2802	36.158	-10.1857	83.2134	2.8136	-88.3255	7.275	86.1857	90.4012	166.966	202.813	157.237
																			trajectory 893	0	102.924	207.788	262.8	267.47	136.423	204.234	183.751	173.078	285.304	200.875	349.794	337.74	409.326
																			trajectory 894	0	86.1619	146.284	183.788	161.76	157.88	243.895	248.372	191.136	148.967	198.482	172.018	269.514	236.478	280.484	259.98	325.52	355.228	431.274
																			trajectory 895	0	9.8821	16.8707	6.3117	5.2272	9.307	5.643	3.9397	13.2408	27.638	35.2431	48.9305	40.7724	21.0806	49.8094	27.7441	35.7681	24.7632	43.5458	21.1616	82.4699	64.5642	35.6554	68.7038	44.1959	42.8167	33.0554	42.003	38.9329	57.1284
																			trajectory 896	0	82.4724	128.059	110.884	134.352	201.892	159.604	174.521
																			trajectory 897	0	-126.5	-55.6171	-113.653	-29.5435	-10.9262	-6.3357	-13.7657	-175.888	-132.236
																			trajectory 898	0	-83.0568	5.2432	134.646	29.6958	-15.1154	-31.6083	-63.8915	-67.8565	-91.8908	-181.048	-89.5762	42.8482	19.5489	-39.1665	-60.851	-129.666	-67.2553	-60.8065	-82.4629	-36.0601	-63.1393	-34.863	-5.1455	-41.4453	-59.5263	-106.24	-46.8846	-153.41	-284.789
																			trajectory 899	0	86.9528	13.8811	19.2514	-74.5362	-195.059	-229.758	-303.49	-424.522	-290.366	-264.226	-285.331	-293.321	-229.18
																			trajectory 900	0	-9.7917	-1.2306	-59.2999	-98.4066	-1.8514	126.57	81.211	87.1967	226.833	236.999
																			trajectory 901	0	-49.9977	-45.9695	-72.2751	-106.071	-131.625	-160.344	-51.5715	42.7107	43.6194	66.9495	171.422	130.659	84.5375	159.326
																			trajectory 902	0	145.038	152.249	258.705	391.731	322.135	323.701	321.372	267.498	148.419	173.313
																			trajectory 903	0	-19.1183	55.2914	-44.1966	46.8728	129.201	206.971	176.877	183.797
																			trajectory 904	0	2.6662	-29.631	21.9814	129.724	93.6088	-22.4624	-93.5734	-125.452
																			trajectory 905	0	-148.047	-299.134	-373.706	-294.255	-354.238	-409.513	-412.698	-397.556	-430.221	-391.413
																			trajectory 906	0	-103.895	-4.49	-39.1329	-65.8274	-66.8816	-106.509	-110.966	-83.8538	-21.8758	-112.012	-212.606	-159.493
																			trajectory 907	0	17.8847	30.5069	43.2781	57.3619	44.0956	54.0436	11.821	22.9134	12.1668	21.1016	6.9565	15.0589	40.5262	33.7966	31.8077	25.7023	19.3647	27.8251	25.5402	17.485	45.5141	31.3505	22.0255	25.2675	10.9629	15.6445	12.5643	1.6918	6.2553
																			trajectory 908	0	-1.4486	64.3866	194.689	103.255	87.8976	80.3527	109.192	73.0072	72.2063	60.8686	-34.3732	35.1155	148.318	201.27	53.7072	11.9712	126.579
																			trajectory 909	0	92.1996	155.279	177.397	120.787	50.4762	-53.6786	5.9944	20.8626	-15.3847	-22.9276	-98.0195	-138.387
																			trajectory 910	0	27.1457	5.0754	55.4725	-83.409	-87.4525	-141.887	-247.593	-264.5
																			trajectory 911	0	-21.234	86.921	179.143	171.369	246.005	225.523	179.7	270.615	273.238	272.419	395.961	417.512	437.508
																			trajectory 912	0	79.2013	144.585	200.518	279.926	212.325	107.155	82.8809	205.365	284.007	348.376	324.833	401.376	361.258
																			trajectory 913	0	-3.6705	22.1887	26.0754	32.5141	28.4346	8.4618	23.6616	28.699	51.5084	60.5107	40.8288	43.8803	47.2805	30.3321	20.8904	55.2259	38.5399	79.7904	95.9648	122.879	107.449	100.298	101.197	107.09	102.441	71.423	66.1552	85.8799	71.8652
																			trajectory 914	0	26.6174	27.1479	20.6198	16.0568	22.9862	25.3259	34.5671	18.2988	21.7871	37.6329	35.2043	27.5608	13.0636	12.4979	15.7948	27.2229	23.5373	9.1059	-0.9314	15.1985	-21.6232	-0.5616	-6.3073	19.4586	-8.0903	11.1995	-4.4774	6.7748	25.128
																			trajectory 915	0	95.8338	156.797	178.657	120.75	53.6743	-50.4343	2.2474	15.7386	-19.2639	-26.4608	-94.0657	-135.676
																			trajectory 916	0	-87.6082	-34.9589	16.5706	-21.2581	-77.7603	-179.034	-118.178	-143.125
																			trajectory 917	0	105.319	-17.531	-66.7566	-74.6741	-69.521	-134.741	-136.288	-114.997	-152.543	-68.5616	-58.9943	-103.016	-117.763	-191.752	-66.0142	-82.0846	1.6679	12.3149	-107.38	-110.137	33.9779	-57.899	-165.302
																			trajectory 918	0	-83.8489	-147.932	-164.459	-243.744	-346.185	-394.922	-462.415	-397.467	-382.429	-388.918	-402.834	-396.735	-362.976
																			trajectory 919	0	105.54	93.9017	88.6085	72.7799	-70.2027	78.3438	145.479	167.761	173.197
																			trajectory 920	0	23.5022	53.3828	98.2377	33.225	156.703	239.453	255.76	227.554	241.045	210.37	164.477
																			trajectory 921	0	-88.5744	-23.336	-94.6922	-74.435	-43.7221	-78.5676	-185.912	-184.654
																			trajectory 922	0	45.5477	4.5957	-35.7624	-4.9767	-81.2275	-65.2213	-126.614	-170.531
																			trajectory 923	0	88.4176	-14.4698	-19.4193	-151.126	-312.517	-357.57	-324.985	-348.419
																			trajectory 924	0	-24.3979	-115.149	-168.299	-147.373	-198.108	-164.576	-148.496	-173.149
																			trajectory 925	0	-24.2622	71.4763	126.676	141.015	209.588	257.978	358.83	443.348
																			trajectory 926	0	-90.8386	-40.1648	-93.6772	-67.2476	-103.204	-207.364	-156.029	-101.401	-125.793	-212.122	-170.94	-126.03	-206.719
																			trajectory 927	0	113.616	166.606	223.799	246.053	306.282	360.75	310.315	311.482	385.079	517.409	404.745	384.204	295.963	433.01	427.888
																			trajectory 928	0	-1.2442	33.2738	-5.4297	101.502	95.7672	154.286	161.54	107.716	113.962	120.603	113.455	101.859	92.6045	150.825	167.68
																			trajectory 929	0	-13.855	47.8092	5.4976	-5.2128	-30.6199	41.8291	-11.4046	-27.4234	24.6089	6.1178	-19.0359	19.9748	5.0979	26.7785	64.5547	50.7848	37.8686	22.8287	11.1386	17.6579	68.0169	84.287	58.6909	96.0675	108.7	212.484	208.769	212.97	246.634
																			trajectory 930	0	-6.1634	2.2485	4.6609	18.4241	-2.7136	-53.9077	-42.3716	-49.4273	-38.585	-46.2615	-42.454	-62.6264	-102.424	-104.234	-93.0739	-87.7356	-116.843	-126.342	-140.384	-141.598	-157.859	-169.826	-163.804	-158.365	-146.771	-147.939	-138.896	-131.326	-213.336
																			trajectory 931	0	178.041	233.494	324.397	434.999	479.411	588.711	596.844	470.403	491.789	565.58	557.994
																			trajectory 932	0	24.5922	75.1076	112.626	131.553	200.919	319.226	293.038	286.056
																			trajectory 933	0	0.1488	-13.0031	-10.6708	-4.4377	-26.3612	-13.4552	-12.4354	-16.7465	-8.7972	-38.3347	-25.4013	-13.8793	-34.7163	-25.0004	-23.6461	-24.101	-34.8873	-36.3233	-32.9048	-22.2937	-29.4871	-21.9254	-25.2059	-26.1982	-39.923	-35.1442	-21.2161	-49.8651	-39.309
																			trajectory 934	0	70.1069	120.563	65.4593	59.1116	201.22	96.9908	110.35	67.0773	177.536
																			trajectory 935	0	112.425	-13.7216	39.1388	96.5011	104.686	57.5587	135.347	125.538	254.015
																			trajectory 936	0	-38.2019	-83.4584	-204.791	-65.7407	64.5011	-54.7357	-68.8416	-209.281
																			trajectory 937	0	62.8117	-14.9595	-46.8872	12.6437	3.7929	100.071	1.1751	8.069	-141.234	-165.763	-143.513
																			trajectory 938	0	-19.7462	70.3312	66.8195	41.0714	-4.2574	83.1358	12.4205	58.8398	159.938
																			trajectory 939	0	-1.6132	24.8667	31.2819	3.9726	-52.1658	23.7194	179.846	101.332	-4.5745	-38.5951	-126.956
																			trajectory 940	0	36.4462	39.2009	-13.1221	-40.7846	-19.3653	-25.694	-60.6177	-135.523	-159.819
																			trajectory 941	0	53.5698	9.5512	88.9988	84.3819	116.935	59.4655	224.588	272.514
																			trajectory 942	0	102.156	-1.0783	-13.8729	-125.193	-240.744	-289.387	-299.998	-290.03	-297.034	-408.249	-406.205	-326.56	-456.789	-414.86	-386.767	-423.074
																			trajectory 943	0	115.869	97.1053	46.6544	129.121	152.441	40.5426	113.978	119.265	130.806	79.6572	35.4722	137.237
																			trajectory 944	0	-69.2005	-14.1981	41.6005	112.145	112.996	78.318	170.369	90.2489	191.859
																			trajectory 945	0	-102.165	-132.754	-57.9778	-99.1396	-147.417	-90.5801	-75.0155	-81.1654	-140.399	-249.327
																			trajectory 946	0	-135.241	-128.544	-261.331	-174.179	-238.626	-257.801	-275.774	-195.319
																			trajectory 947	0	-11.662	-20.0144	30.621	32.0396	49.4772	58.9718	32.3505	169.221	34.3731	38.2046	174.391	36.101	57.6622	174.561	179.883	159.788	183.577	182.327
																			trajectory 948	0	-8.2382	58.2461	60.3235	8.1528	-29.88	-56.7079	-58.9963	-191.983	-175.881	-182.844	-194.697	-179.12	-178.091	-265.748	-248.868	-271.122	-270.034	-277.923	-214.461	-100.286	-111.227	-127.948	-138.456
																			trajectory 949	0	10.1812	63.7811	146.334	297.795	258.736	226.813	195.293	240.34	220.553	75.3124	199.844	191.956	142.528
																			trajectory 950	0	-48.8102	-148.727	-16.707	35.6572	-59.6492	-172.489	-219.736	-128.621
																			trajectory 951	0	-52.7302	-169.194	-183.926	-129.665	-13.0843	117.833	86.9577	204.886	216.432
																			trajectory 952	0	-37.3608	0.3087	96.2421	144.12	246.802	195.948	314.63	325.691	296.078	156.455	175.787
																			trajectory 953	0	-18.5173	-83.8877	-93.4883	-110.74	-159.465	-3.7317	1.1977	-0.6211	-37.8248	-31.2005	-3.3451	1.9045	-89.737	-87.2872	-236.069
																			trajectory 954	0	99.8422	181.984	183.536	233.734	152.246	215.631	234.629	371.696
																			trajectory 955	0	44.9113	72.3649	64.2456	86.8057	211.348	179.774	89.9197	213.729	243.051	86.9078	162.933	153.492
																			trajectory 956	0	89.5314	63.0707	74.9108	70.1565	118.072	164.306	197.014	187.315
																			trajectory 957	0	160.876	249.459	304.063	276.649	391.245	396.392	305.18	293.603	309.294	385.965	317.709	387.824	332.494	224.592	189.434
																			trajectory 958	0	-18.5456	-176.792	-58.7344	-26.4717	24.0625	-54.5345	-45.7502	-106.714	-211.962	-267.745	-236.573	-330.245
																			trajectory 959	0	-72.4539	-168.073	-268.486	-202.861	-98.6715	-89.4694	-83.6536	-131.435
																			trajectory 960	0	82.6073	10.1683	59.2442	26.5546	104.755	61.2753	36.1012	39.2857	131.493	147.668
																			trajectory 961	0	1.1586	-4.573	-12.9224	15.4146	20.1318	-0.0259	11.2217	4.6051	1.9689	31.6092	22.9188	14.1774	37.4299	11.8826	39.0685	30.2542	43.1364	7.8829	-10.8731	24.4825	25.5827	24.6803	40.0937	27.5959	26.81	25.5412	-124.827	34.1829	20.8368
																			trajectory 962	0	6.2788	-63.453	-33.7358	-55.7719	-115.913	-56.8856	-145.724	-249.325	-126.306	-156.539
																			trajectory 963	0	-43.82	35.1399	41.6518	41.0791	52.399	166.142	186.045	148.957	208.043
																			trajectory 964	0	-83.581	-221.25	-172.178	-226.977	-227.778	-253.216	-289.033	-300.155	-314.893	-408.201	-397.916	-357.517
																			trajectory 965	0	-97.3691	17.4551	104.568	-21.8583	-10.5998	-81.9519	-17.1036	4.2706	-66.8068	-159.869	-191.62	-169.232	-136.621
																			trajectory 966	0	79.3121	-6.5264	-6.5729	-163.108	-154.314	-177.684	-223.802	-143.686
																			trajectory 967	0	24.1377	17.6485	36.8779	34.5591	33.1073	39.0862	56.4842	47.5998	42.9211	33.501	40.3695	34.0491	41.055	49.237	34.7081	30.5787	28.9456	39.4402	8.5317	29.1891	24.9618	18.9369	14.7205	19.0857	22.8618	11.905	20.6338	8.4803	10.8748
																			trajectory 968	0	-14.7361	102.718	171.025	70.0659	113.157	232.276	314.755	293.122	433.81	502.012	601.674
																			trajectory 969	0	-145.666	-118.748	-133.906	-32.8841	-142.512	-215.498	-118.241	-174.875	-275.534	-141.654	-211.359	-207.218
																			trajectory 970	0	-64.8349	-42.904	88.2502	2.9656	-26.4595	-16.0379	-124.194	-138.402
																			trajectory 971	0	99.8208	115.836	79.4507	34.2511	74.6515	7.2253	-28.0679	-55.3082	-6.653	-77.287	-137.393	-200.998	-115.606	-166.643	-239.407	-292.092	-232.381	-250.832	-265.863	-315.354	-218.712	-267.613	-207.73	-169.684	-138.44	-228.88
																			trajectory 972	0	-37.4572	-111.817	-157.65	-92.1681	-148.478	-256.377	-372.422	-233.847	-331.986	-407.418	-296.231	-457.107	-520.478	-485.985	-393	-469.62	-457.938
																			trajectory 973	0	76.1878	60.1856	121.31	127.105	70.6238	95.7663	150.196	96.3961	148.907	92.4107	115.698	120.787	125.067	154.585	112.354	119.332	151.834	120.461	144.296	114.201	140.808	176.284	188.772	133.388	144.966	171.447	175.309	187.249	210.275
																			trajectory 974	0	60.8122	199.312	28.4125	80.2822	155.888	156.558	87.3237	149.254	140.771	181.106	177.719	98.4437	134.916	65.4664	143.869	201.017	245.076	349.557	353.613
																			trajectory 975	0	102.986	31.6091	106.75	129.568	72.2527	1.6246	120.146	146.241
																			trajectory 976	0	-71.8973	-70.7536	-80.3034	-62.9288	-19.2407	28.7233	52.4867	40.2774	-49.4602	-122.546	-132.251
																			trajectory 977	0	42.1949	118.121	102.389	-1.1225	-37.2866	-33.9956	-35.9123	-26.656	-19.5056	-57.3557	-129.89
																			trajectory 978	0	-24.7609	-61.2034	-23.6065	93.2628	45.0638	84.7174	33.9149	37.7213	80.5782	138.625	136.604	159.646	151.601
																			trajectory 979	0	129.14	227.722	342.015	394.27	250.232	299.409	283.901	288.008	269.649
																			trajectory 980	0	38.5138	-26.8336	-183.535	-201.957	-77.2295	-6.7557	131.588	236.951
																			trajectory 981	0	53.2776	91.2644	63.4072	-86.0286	-113.043	-118.122	-158.037	-142.722	-91.5594	-175.841	-200.273	-222.712	-127.396	-116.681	-85.7143	-148.317	-154.476
																			trajectory 982	0	-144.716	-190.784	-176.545	-265.65	-138.518	-147.141	-155.335	-208.507	-141.692	-67.0798	-44.8691	-61.8265	-64.1146	-144.065
																			trajectory 983	0	-43.1413	-38.8778	-150.308	-102.956	-99.2805	-136.38	-185.68	-118.729	-161.859
																			trajectory 984	0	-18.3152	-5.3323	40.4688	43.1038	10.1697	136.011	213.004
																			trajectory 985	0	-17.128	3.0729	-28.0714	2.6932	-122.785	-145.588	-272.885	-169.006
																			trajectory 986	0	72.3711	119.172	124.101	156.538	197.078	140.754	164.605	158.442	222.375	254.939	265.08	313.015	327.361
																			trajectory 987	0	16.3236	14.0911	3.9863	-6.4302	9.3101	10.0515	6.0033	5.834	36.0821	29.4649	25.4128	46.4078	23.9631	23.6396	20.0797	30.1007	76.9428	151.167	157.217	139.911	123.704	140.397	146.642	159.078	148.644	136.554	143.969	144.125	148
																			trajectory 988	0	4.2051	36.7685	115.6	171.184	160.088	65.7392	38.4279	158.08
																			trajectory 989	0	0.0903	-31.746	32.1617	-77.1178	-116.099	-27.7627	43.935	96.7607	174.178	217.414
																			trajectory 990	0	-144.55	-129.527	-163.721	-29.5895	6.9615	-81.1609	-33.7211	-43.7156	-29.1747	114.651	158.952	153.218	228.125	245.258	245.941	283.679	273.303	258.614	258.17
																			trajectory 991	0	-104.739	-167.24	-109.278	-226.749	-270.569	-124.736	-244.985	-178.975	-319.472
																			trajectory 992	0	-36.8492	-40.9879	-51.1123	-20.0275	-14.7446	-31.1078	-42.4231	-139.755
																			trajectory 993	0	17.1364	10.9974	81.0096	23.2659	63.2128	-41.396	-47.0609	-6.7285	27.6911	-45.3763	-31.7524	14.405	-6.0178	58.5256	16.1046	64.5438	189.743
																			trajectory 994	0	-73.6876	1.2787	61.4548	19.184	158.236	271.853	205.136	224.004
																			trajectory 995	0	-110.777	-118.565	-26.8257	-97.5573	61.7956	184.762	102.106	160.633	189.264	239.844	260.585
																			trajectory 996	0	13.0364	-143.931	-135.096	-121.34	-123.484	-24.9285	-131.811	-150.564	-164.269	-163.758	-141.941	-44.4344	-152.805	-146.794	-41.281	-172.04	-173.72	-181.801	-160.121	-182.655	-172.481	-167.797	-212.212	-196.947	-206.622	-211.203	-185.629	-208.133	-218.035
																			trajectory 997	0	25.7829	-5.2973	67.2437	-55.6836	-93.9197	-75.772	-33.5952	-103.498	-143.2	-169.654	-169.82
																			trajectory 998	0	89.2028	31.2082	-33.0212	25.6348	145.482	144.898	104.175	27.9129	12.9523	108.969	160.462
																			trajectory 999	0	87.722	27.2271	-49.5527	-45.911	-68.9711	-113.756	-79.5378	-101.145	-164.001	-153.678	-131.809	-144.224	-93.0633	-205.001	-318.143	-368.891	-383.284
																			trajectory 1000	0	30.0368	98.7055	89.9059	73.5318	168.074	100.272	137.6	125.595	128.627	148.21
																			trajectory 1001	0	7.2714	-2.2147	-11.2936	4.0006	9.0111	-1.7368	-2.3154	4.8418	-127.594	-116.365	-123.63	-125.616	-137.394	-142.742	-141.339	-148.937	-155.153	-188.015	-191.081	-200.246	-191.179	-189.356	-156.864	-169.555	-188.638	-181.294	-225.662	-232.537	-247.688
																			trajectory 1002	0	-18.8394	13.7116	-47.5632	49.8305	-36.8566	-36.8224	-63.0045	-37.583	-59.1063	-52.0915	-65.3215	-78.2617	-113.843	-58.5414	-88.028	-64.6552	-70.0583	-74.8107	-70.9742	-70.5819	-55.67	-112.153	-103.861	-111.417	-105.042	-35.5283	-71.144	-135.172	-49.3314
																			trajectory 1003	0	30.3432	114.947	83.4558	200.433	317.315	260.698	200.515	283.949
																			trajectory 1004	0	-37.0123	-114.629	-218.619	-276.904	-179.333	-133.334	-258.145	-236.974
																			trajectory 1005	0	-90.0857	-165.2	-105.583	-201.979	-216.401	-146.081	-102.416	-185.799
																			trajectory 1006	0	-44.197	37.2802	77.8886	43.6473	86.687	70.3477	43.2495	187.109	131.891
																			trajectory 1007	0	-25.7808	-19.632	-19.5037	-1.7135	-5.6761	-22.2882	-5.1133	-145.063	-190.266
																			trajectory 1008	0	58.912	99.7119	-25.0401	35.5397	53.6296	0.3993	-4.225	-1.7927	-12.3953	91.8789	87.0643	125.932
																			trajectory 1009	0	13.3841	31.6265	19.3955	4.6457	6.5467	14.7969	29.6245	31.0169	12.3709	-5.2059	33.7124	28.4554	9.0642	14.7761	21.8072	25.0853	19.9545	27.8833	12.4782	20.0931	27.2898	27.1397	17.034	41.5626	45.9922	26.1562	17.6059	39.2508	21.7517
																			trajectory 1010	0	11.8807	51.2531	58.9805	121.396	61.931	122.022	87.4939	-27.9605	-62.1439	-29.6532	-51.641	-5.106	-50.2938	-19.9908	-43.2701	-44.8831	-111.93	-55.4506	76.8342	-49.5733	-85.1427	-51.5504	-105.166	-116.149	-92.3517	-106.911	-110.238	-98.6234	-76.3894
																			trajectory 1011	0	-1.5263	-2.5491	-2.7035	18.5727	-12.6169	29.646	37.6721	60.1688	84.1882	99.749	114.897	97.531	115.706	110.38	84.0713	106.022	104.478	85.3174	115.904	133.271	115.427	137.78	131.86	106.138	128.397	164.102
																			trajectory 1012	0	-11.3105	-15.8917	-12.4972	-19.1274	-8.6652	-12.4632	-2.4485	-27.1077	-24.498	-22.5838	-22.8177	-27.4743	-22.1036	-32.9589	-8.7103	-27.4573	-56.425	-50.058	-45.7041	-48.9749	-40.4271	-29.686	-53.2418	-29.4561	-57.1895	-73.6904	-58.5641	-71.4235	-40.7374
																			trajectory 1013	0	12.5075	2.4014	4.3264	-12.4914	-13.4551	-25.2492	-6.2844	-3.0622	-33.6861	-75.2874	-73.3155	-74.5386	-66.3412	-78.3503	-81.4219	-80.4819	-80.1474	-107.276	-99.0656	-109.638	-102.894	-82.6701	-119.654	-110.699	-139.896	-135.049	-121.68	-137.394	-185.715
																			trajectory 1014	0	80.9922	29.9415	-65.868	-154.893	-144.562	-217.706	-196.811	-202.575	-151.084
																			trajectory 1015	0	-23.372	18.8754	29.2113	-87.1233	-36.7405	-151.197	-144.557
																			trajectory 1016	0	-2.2863	6.9922	18.8967	20.1273	7.1712	-2.7873	-5.327	-31.5878	-5.6806	-1.7639	-20.7766	-0.2723	-1.1253	-38.4401	-23.4162	-15.6687	-55.3115	-16.3523	-3.68	-33.1643	-17.4679	-13.9371	-47.0303	-5.568	-15.6512	-40.1675	-15.5342	-5.6026	-31.5347
																			trajectory 1017	0	151.168	38.1201	-24.1643	-103.038	-108.639	-165.143	-121.086	-159.571
																			trajectory 1018	0	30.0645	-8.6785	-54.163	-74.7295	-60.0168	-52.6254	-75.1553	-11.1414	-5.2271	-21.3679	-30.4023	-41.4444	105.686	101.085	99.8124	102.643	139.595	142.417	136.279	145.51	160.445	133.409	147.496	155.078
																			trajectory 1019	0	-12.7901	35.1544	84.4645	192.174	78.124	196.346	252.051	150.897	191.086
																			trajectory 1020	0	33.4827	-122.29	-112.314	-108.603	-146.577	-120.571	-112.785	-150.559	-153.564	-161.43	-130.087	-165.671	-140.256	-81.7363	-80.259	13.1744	-29.4905	-37.4574	-12.4765	0.9576	-16.8871	-33.6253	0.2854	-23.2449	-20.1246	19.1639	-13.5055	17.8073	-25.2198
																			trajectory 1021	0	20.3206	87.7081	36.3267	45.6798	17.6837	-13.494	-156.339	-250.815
																			trajectory 1022	0	46.9024	-4.997	-0.9487	7.431	-10.4612	-15.729	-29.4089	-52.1692	-81.9864	-78.4452	-109.919	-128.192	-136.216	-124.232	-190.043	-171.922	-229.923	-214.811	-238.131	-231.437	-202.662	-195.75
																			trajectory 1023	0	106.21	-46.1763	-95.519	-139.172	-11.1883	-76.2196	-143.299	-174.236	-255.548
																			trajectory 1024	0	112.914	136.975	98.0505	150.047	296.472	343.477	408.905	354.046	470.005	321.055	282.137	313.103	352.995
																			trajectory 1025	0	-87.0477	-121.569	34.6588	-3.607	56.3158	122.862	214.64	318.271	267.638	283.087	226.25	229.296	227.705	221.04	234.493
																			trajectory 1026	0	-65.4905	-190.875	-187.709	-317.848	-305.346	-199.625	-304.244	-218.859	-219.878
																			trajectory 1027	0	-53.3399	-37.0331	-19.2435	-30.3495	-65.5846	-149.45	-268.06	-221.093	-103.839	-81.4566	-181.931	-255.868	-277.008	-257.243	-333.191
																			trajectory 1028	0	31.3298	0.2939	7.6629	-13.3756	-13.3947	20.6936	17.8602	30.1312	-5.1606	31.3899	9.0726	1.6205	-5.7487	-0.0068	10.887	35.5728	15.258	36.6176	41.1762	10.4512	5.2428	13.1058	21.9826	26.8661	44.4422	17.7498	14.0676	9.6489	32.2137
																			trajectory 1029	0	10.2449	21.7877	-10.4237	-10.737	2.6678	14.5837	17.281	-5.5427	3.9814	20.4508	-17.4056	7.1849	26.2316	-60.2092	23.894	20.5689	24.3681	26.8809	28.1483	12.861	51.1587	40.4413	-12.7656	37.1645	40.2821	39.1948	42.9656	47.0994	19.33
																			trajectory 1030	0	4.5218	-58.2449	-108.79	-157.705	-153.024	-62.5609	-118.973	-186.144
																			trajectory 1031	0	-72.3313	31.4671	71.1282	-13.5064	-173.592	-239.9	-157.075	-126.822
																			trajectory 1032	0	-53.3039	-92.4256	-106.399	-137.381	-126.922	-97.5021	-188.118	-191.969	-214.014	-216.867	-185.879	-179.693	-168.235	-176.21	-192.596	-151.173	-163.338	-201.824	-260.282	-295.708	-264.184	-227.594	-278.423	-234.47	-151.866	-135.736	-230.095
																			trajectory 1033	0	58.7101	129.971	13.6146	-21.1345	-10.004	-69.1818	-18.0532	-129.838	-252.489
																			trajectory 1034	0	-92.572	-94.2936	-146.136	-160.059	-212.763	-213.708	-101.294	-64.2606	-19.4781	-69.2626	14.5656	-5.2766	-29.1812	-134.584
																			trajectory 1035	0	1.8026	-48.8811	-94.7974	-193.551	-252.399	-293.345	-269.746	-159.175
																			trajectory 1036	0	-100.517	34.0708	-61.3589	-199.823	-182.835	-150.815	-95.6709	-62.5087	-162.493
																			trajectory 1037	0	-13.414	-18.1002	15.3176	-41.1375	-149.55	-61.2145	-57.4455	-180.178
																			trajectory 1038	0	-20.0351	32.5489	-39.9445	53.8712	25.5815	-45.4465	67.306	52.0899	29.6703	89.3301	100.684	193.288	333.68
																			trajectory 1039	0	-17.8439	-13.7899	52.2281	109.097	199.018	82.0644	141.896	208.239	225.19	277.891	218.827
																			trajectory 1040	0	-50.9984	80.7952	76.2278	82.431	40.4786	98.9559	180.969	206.375	202.956	190.468	155.61	219.678
																			trajectory 1041	0	-4.7445	-76.3579	-54.7166	-106.603	-177.044	-236.546	-341.631	-294.242
																			trajectory 1042	0	103.632	-6.2378	-75.8842	-119.692	-174.177	-217.873	-111.108	-113.089	-126.133	-133.342	-196.311
																			trajectory 1043	0	8.9239	22.7873	-13.1332	1.3682	5.4125	15.0114	61.4442	18.5044	21.8464	74.5833	137.784	159.788	134.7	158.906	127.891	200.737	161.534	159.012
																			trajectory 1044	0	70.0918	19.8237	23.3682	-54.0977	11.8089	-57.1347	13.8432	123.49	211.951
																			trajectory 1045	0	-90.5545	-112.696	-162.448	-217.304	-277.733	-267.793	-184.01	-180.493	-190.188	-142.522	-186.897	-177.349	-150.198	-182.859
																			trajectory 1046	0	-86.1222	-154.91	-280.001	-401.681	-360.279	-255.005	-213.369	-180.672
																			trajectory 1047	0	-106.849	-61.6236	-87.6473	-66.4713	-96.905	-193.369	-285.758	-210.555
																			trajectory 1048	0	12.5727	-29.8307	16.2442	-43.7026	-84.0671	32.3846	-82.7841	-81.1748	-58.2847	-163.032	-56.0566	-82.3516	-168.924	-275.956
																			trajectory 1049	0	-51.2092	-96.5252	-83.6357	-135.749	-50.3312	-91.6166	-188.055	-174.196
																			trajectory 1050	0	111.411	127.523	1.1365	59.7661	89.2717	157.619	177.524	194.379	123.26	145.04	179.378	235.671	246.757	195.141	233.055	222.157	275.689
																			trajectory 1051	0	-149.929	-292.358	-185.189	-289.768	-384.282	-323.762	-293.374	-372.925	-356.833	-345.274
																			trajectory 1052	0	-70.407	-137.059	-97.8588	-128.537	-195.502	-139.922	-63.4027	-233.027	-209.255
																			trajectory 1053	0	-40.2257	90.9939	-13.229	-8.6213	88.2335	-8.1974	-17.5424	-162.363	-239.4	-239.612
																			trajectory 1054	0	56.2551	10.648	32.287	-6.6747	-45.3659	-44.5333	-14.5364	-113.91	-119.796	-258.7	-182.064	-201.059	-243.105
																			trajectory 1055	0	-119.903	-143.378	-160.1	-148.768	-113.091	-81.7169	-205.847	-146.621
																			trajectory 1056	0	-14.6013	-25.1579	114.916	187.785	270.37	227.557	113.672	102.397	146.048	91.5098	127.448
																			trajectory 1057	0	94.0971	62.7171	108.212	53.2807	87.4329	57.6535	183.127	288.376
																			trajectory 1058	0	-8.0669	-4.8123	3.0797	-5.9256	-10.9919	6.6949	-17.0241	-10.4997	-16.3123	-15.6019	-20.0961	-27.7517	-73.5348	-67.6406	-64.9273	-59.5548	-54.4082	-61.1107	-80.8165	-81.378	-71.5256	-76.4337	-63.6936	-96.9062	-82.4687	-112.843	-115.239	-131.467	-134.135
																			trajectory 1059	0	53.9883	151.712	92.6412	25.6692	155.03	38.5558	88.5652	133.939
																			trajectory 1060	0	-63.367	22.2979	-37.1536	-50.101	60.5644	47.7142	186.978	146.521	67.6077	178.1	206.052	113.076	243.087
																			trajectory 1061	0	11.5017	39.3278	-26.5443	16.1253	-66.7549	-109.225	-165.558	-311.923
																			trajectory 1062	0	-84.5719	41.579	-43.0318	-152.477	-152.557	-287.133	-185.978	-342.387	-253.809	-373.392	-318.751	-278.197
																			trajectory 1063	0	-23.8204	-120.72	-48.3548	-99.7272	-143.236	-115.96	-92.4362	-81.9409	-89.617	-109.157	-19.9639	-6.5914	-14.6522	-43.8076	-52.447	-100.622	-206.448	-96.0805	-79.3474	-41.7446	-52.532	-58.1375	-78.1799	-95.3639	-131.552
																			trajectory 1064	0	29.5221	35.0001	72.3747	166.764	220.641	227.951	194.485	254.988	341.399	242.314	156.793	145.443
																			trajectory 1065	0	33.374	106.712	169.128	127.955	109.724	233.756	236.099	152.112
																			trajectory 1066	0	112.625	184.224	258.889	390.354	389.923	303.445	356.194	349.536
																			trajectory 1067	0	-79.4829	12.612	-31.5193	-85.9414	-38.2136	-190.491	-169.696	-133.144
																			trajectory 1068	0	52.5128	109.873	2.9809	-103.925	-53.3474	-4.9707	110.049	117.098	149.503	206.74
																			trajectory 1069	0	-100.564	-115.18	-214.191	-147.99	-112.436	-30.3852	-95.9619	-27.8665	-118.411	-145.471
																			trajectory 1070	0	-73.5941	51.5176	-83.1109	-39.6056	-38.0965	-55.6794	-61.7708	-50.9347	-62.2006	-211.76	-154.022
																			trajectory 1071	0	-35.4799	-94.2425	-84.9012	-25.2832	-118.82	-126.164	-114.777	-83.8585	-149.529	-202.067	-149.623	-140.296	-285.277	-329.558	-295.277	-272.221	-301.917	-318.077	-260.833
																			trajectory 1072	0	-59.0253	78.7248	-47.6296	40.0181	100.77	2.3409	100.52	113.543	127.272	131.104	167.224	212.118	266.932
																			trajectory 1073	0	-34.5069	-49.5187	-30.7745	-96.6629	-100.144	-133.682	-185.068	-194.798	-171.053	-159.478	-171.709	-258.604	-229.634	-239.72	-286.641	-173.387	-191.48	-278.893	-299.604	-444.128	-367.099	-408.928	-364.607
																			trajectory 1074	0	135.321	108.544	153.451	40.985	-9.0531	24.1082	-85.7544	-178.137
																			trajectory 1075	0	126.955	177.369	170.992	186.289	262.014	183.792	233.798	159.909	146.061	173.156
																			trajectory 1076	0	-27.7886	-71.3031	-95.3433	-96.6456	-179.124	-127.114	-205.036	-150.873
																			trajectory 1077	0	-15.5228	56.7632	69.7218	82.6283	-2.973	151.833	140.29	169.669	165.127	161.732	175.649	172.679	198.613	200.448	187.502	177.438	239.251	165.776	239.658	256.523	414.938	268.467	341.902	242.66	224.871	280.48
																			trajectory 1078	0	-92.6677	-171.065	-293.616	-375.193	-417.302	-268.347	-272.247	-263.864	-130.155	-87.1334	-142.876	-110.164	-117.792	-226.137	-219.817	-247.337
																			trajectory 1079	0	-3.8651	-11.7219	-35.644	16.0944	-0.0806	11.2107	38.5849	9.2902	18.3208	14.3667	14.7002	-20.2255	-11.7461	12.8209	25.045	0.2423	19.2165	45.5286	18.2336	15.1689	-10.0755	2.5408	6.767	36.9133	21.2307	31.3649	34.4669	18.8815	23.5873
																			trajectory 1080	0	-105.579	-117.244	-128.489	-145.129	-131.997	-139.602	-246.339	-160.792	-196.802	-199.132	-340.81	-327.058	-298.746	-244.818	-176.753	-310.058	-306.587	-276.925	-233.754	-290.353	-270.693	-256.582	-269.063	-277.717	-311.647	-246.253	-255.756	-196.354	-218.715
																			trajectory 1081	0	67.1417	-28.295	90.9757	163.549	21.7137	-45.3529	-156.527	-14.4663	-55.1492	-76.0592	-166.312	-163.549
																			trajectory 1082	0	-19.1162	88.4773	28.3345	-72.4588	-84.2387	26.0257	50.4525	131.791	50.9776	175.974	232.377
																			trajectory 1083	0	53.3145	65.9322	0.6151	-43.4456	-29.6155	-10.1399	-159.74	-194.939	-259.628
																			trajectory 1084	0	-2.1124	26.851	26.1875	39.0598	33.1506	15.5965	31.0021	34.1299	60.1413	70.1388	55.1369	59.6779	61.2753	48.2061	36.252	72.9788	55.6035	101.949	115.88	136.756	122.015	115.017	119.137	126.113	118.062	94.5312	87.3301	110.911	92.6439
																			trajectory 1085	0	87.6745	150.828	167.99	192.137	182.29	88.5031	206.586	213.063	249.565	243.073
																			trajectory 1086	0	-9.8596	35.8203	20.8874	12.7036	18.6465	8.6922	53.9582	27.079	-1.7405	3.7803	37.1183	21.7765	22.3414	-4.0292	16.7649	43.5246	3.1104	8.4014	10.316	50.5722	7.3444	-2.2521	6.4794	26.6451	40.5723	5.0439	-31.8674	-41.5927	-50.0867
																			trajectory 1087	0	-46.5648	-48.3379	-32.4486	-28.7447	-49.602	-58.1901	-56.8824	-24.9082	-41.06	-46.9873	-66.0338	-57.9382	-59.7162	-51.3607	-20.8026	-37.9409	-96.0748	-82.3145	-49.5679	-56.6474	-76.8912	-72.4777	-70.015	-61.3918	-82.6799	-74.103	-102.338	-75.8244	-51.6646
																			trajectory 1088	0	19.9898	34.1175	16.7065	25.8215	33.0417	39.2624	24.0487	14.9892	6.0233	-4.2171	6.5526	17.5425	5.5909	29.5049	39.2777	-5.788	10.7782	16.6108	9.416	20.2186	24.8514	17.5069	33.3812	28.752	60.873	10.6932	20.7561	25.6739	30.3679
																			trajectory 1089	0	-8.184	7.7796	60.9811	163.477	113.496	254.249	147.985	165.253	233.215
																			trajectory 1090	0	136.905	211.983	376.57	460.248	387.847	466.769	410.291	283.3
																			trajectory 1091	0	11.5646	74.6829	188.227	194.833	217.716	159.292	61.4993	18.8606	134.062	225.228
																			trajectory 1092	0	-26.3073	-52.0939	-73.0113	-19.9194	-5.8878	118.982	-34.802	-95.5913	-159.592
																			trajectory 1093	0	-129.237	-63.6854	-102.665	-142.196	-54.5953	-225.461	-354.022	-258.112
																			trajectory 1094	0	20.358	-28.3147	-115.988	-73.4827	-239.83	-260.76	-212.612	-193.633	-304.5	-252.703	-240.619
																			trajectory 1095	0	-5.7048	-13.2605	-51.3334	22.4286	31.746	1.1461	127.124	99.383	128.556	132.117	133.552	138.385	106.907	190.263	147.554	154.286	148.925	185.178	167.671	271.556	230.097	240.422	258.151	250.066
																			trajectory 1096	0	-75.1374	-85.5306	-19.8443	-114.833	-131.252	-175.11	-61.4564	-123.691	-120.326	-205.182
																			trajectory 1097	0	-79.3681	-107.282	-151.242	-212.385	-254.672	-197.184	-71.3626	-145.377
																			trajectory 1098	0	3.108	22.5527	18.2499	13.72	15.5801	17.4016	11.3862	14.8211	-12.4889	-16.1366	-11.1483	-6.5894	-46.4648	-20.9351	-23.0421	-26.9334	-0.9642	-4.1349	-2.8445	-12.7348	-12.3054	2.1973	9.7885	20.0307	-22.6612	55.8334	56.7517	63.9539	43.8327
																			trajectory 1099	0	-9.1977	-21.369	-10.4522	-4.4212	0.4032	6.6691	-10.4088	-1.4451	-2.4765	-19.5062	-21.8722	-11.8641	-23.2132	-4.4472	-12.3719	-11.5261	-55.9213	-78.9133	-56.7553	-62.0352	-74.9728	-80.8687	-78.0966	-75.0143	-78.9472	-92.2728	-97.8437	-95.2482	-86.4473
																			trajectory 1100	0	-12.0433	-8.6046	-18.3894	-9.0316	-0.6973	-14.08	-10.7846	-5.3216	-3.0671	-16.4064	-9.0941	-17.1756	16.6676	-6.825	-16.2435	5.028	11.2493	65.2609	57.4309	43.2487	52.7225	32.6674	67.8798	61.4184	60.8375	66.9651	100.894	95.279	116.817
																			trajectory 1101	0	20.1531	-8.1292	-29.1681	20.7716	-18.2921	-19.113	-38.9003	-6.3717	-51.0533	-45.6699	-36.5682	-42.2407	-23.1941	-48.454	-68.3568	-73.9384	-65.3125	-73.9705	-85.7485	-102.22	-133.272	-114.469	-92.6731	-99.2046	-105.34	-95.0984	-89.7927	-118.88	-113.806
																			trajectory 1102	0	-9.7297	-31.0942	11.0503	4.6622	12.667	15.4202	2.5377	6.5346	14.452	-0.8809	6.9236	67.1733	64.7501	99.4007	117.931	108.213	88.8602	85.506	88.5317	156.105	141.267	151.55	136.96	169.671	77.5229	59.0064	123.846	169.057	144.669
																			trajectory 1103	0	31.461	71.4722	140.773	143.75	45.0178	76.9163	-5.8691	-22.7219	-85.718	-60.8395	-120.55	-182.789
																			trajectory 1104	0	53.5329	31.631	16.0968	44.5476	-35.8547	-26.1733	-39.6182	-79.5013	-64.6773	-75.6023	-156.857	-136.561	-129.095	-91.2301	-61.8801	-61.9588	-210.91	-178.273	-276.221	-264.473	-206.623
																			trajectory 1105	0	54.1123	211.029	159.086	231.08	212.727	85.2781	246.422	260.8
																			trajectory 1106	0	4.2508	27.4972	30.0607	98.9704	98.7726	96.8984	101.323	93.7816	110.83	100.095	100.56	113.045	142.638	205.685	169.51	133.015	297.916	295.139	289.481	284.44	325.744	324.228
																			trajectory 1107	0	-116.766	-237.266	-146.899	-154.023	-178.046	-226.875	-328.419	-270.391
																			trajectory 1108	0	-22.1258	-7.1968	12.0689	2.5039	15.6919	18.0431	17.352	57.3011	73.4449	64.9467	49.9953	83.0416	77.5863	145.797	162.991	168.379	170.342	278.932	261.231	282.03	279.459	268.834	258.045
																			trajectory 1109	0	3.4513	83.5581	172.564	45.6157	-11.2332	86.9279	184.579	165.737	265.506
																			trajectory 1110	0	23.8491	54.8879	44.8272	46.3543	88.5075	57.0042	-17.9446	50.4136	130.816
																			trajectory 1111	0	-105.58	-32.2984	-144.49	-245.775	-309.721	-252.492	-156.118	-244.226	-305.313	-293.13
																			trajectory 1112	0	-115.001	-100.194	-165.055	-142.343	-78.7299	-29.5147	-0.6459	-31.5112	118.745	221.658
																			trajectory 1113	0	-105.572	-115.212	-192.41	-241.897	-374.261	-426.845	-539.959	-451.428	-347.931	-377.511
																			trajectory 1114	0	-5.9382	103.535	77.013	141.991	185.806	277.391	328.637	282.385	264.243	318.844
																			trajectory 1115	0	-44.6399	27.4551	-42.5314	61.1143	50.1509	37.8902	-30.0034	-11.3185	126.451	-12.7527	-28.8711	-36.5116	-38.6764	-88.2518	-112.143	-211.545	-217.96
																			trajectory 1116	0	3.2717	72.8326	-15.2648	56.0567	0.5116	-46.8016	-88.0558	-218.917	-365.867	-448.347	-469.032	-453.62	-373.853	-296.466	-400.576
																			trajectory 1117	0	3.8332	-8.88	-6.525	0.4318	5.5403	-6.7655	1.3998	-2.8175	-7.2256	1.7002	-5.6803	-7.6733	-0.1066	-3.8547	-10.6925	3.5254	6.2914	4.5907	15.2135	-4.257	0.9671	1.8349	12.4917	0.5107	8.7025	8.518	28.8767	25.5205	13.9854
																			trajectory 1118	0	29.7313	68.2472	166.061	182.148	154.042	126.55	157.212	97.1001	250.495	207.447	182.134	158.019	166.598	167.754	173.464	132.872
																			trajectory 1119	0	-42.8	-23.0402	-20.3857	-81.6283	-66.9595	-34.0791	6.2622	-23.6868	-70.8429	-71.8151	-38.7301	-12.2624	-26.3344	-40.5435	-31.0862	0.0967	-14.2893	-37.6846	-24.9915	-31.804	-17.2276	-29.98	-33.305	-44.8193	-41.306	-6.0816	-20.2629	-36.2194	-47.915
																			trajectory 1120	0	-10.8879	-59.2796	-25.8703	-26.8127	-1.3917	-32.7689	-97.5025	-187.625	-130.76	-122.335	-93.8158	-220.292	-223.302	-217.043	-348.347
																			trajectory 1121	0	136.446	201.893	43.8299	162.297	149.194	195.667	271.648	244.416
																			trajectory 1122	0	-17.5286	-20.7754	51.6846	102.487	-19.7104	-131.36	-130.422	-257.492	-281.431
																			trajectory 1123	0	-75.2913	-75.4999	-137.462	-106.713	-220.546	-160.415	-201.637	-243.763
																			trajectory 1124	0	-26.8159	54.3181	124.217	139.275	112.63	67.2056	150.233
[truncated: 169 more columns]
