# Supplementary material for: Actin waves guide an outward movement of microclusters in the lymphocyte immunological synapse
Source: EMBO Rep. 2025 Dec 22;27(4):834–52. doi: 10.1038/s44319-025-00676-2 (PMC12936205; doi:10.1038/s44319-025-00676-2)
Supplement: Supplementary file 24 — Source data Fig. 2 [file 44319_2025_676_MOESM24_ESM.zip › Figure 2/Figure 2G.xlsx]

## Sheet: Sheet1
	2G	Left																	right
																			MSE mode1	(mode2 )Threshhold	MSE
	exp_out		M1_out		M2_0	M2_6.79	M2_13.58	M2_17.47	M2_27.17	M2_34.93	M2_38.65	M2_52.40	M2_67.92	M2_87.33	M2_104.80	M2_122.26			2.07283e-05	0	6.03214e-05
	15		15		6	6	6	15	11	5	13	7	5	7	7	7				6.79	4.0666e-05
	7		16		11	6	5	8	5	9	5	5	10	5	8	5				12.58	3.60606e-05
	6		18		13	9	5	5	7	6	7	11	5	9	5	6				17.37	3.0122e-05
	6		8		5	6	7	6	6	13	8	6	13	5	5	5				27.17	2.3521e-05
	5		8		19	16	13	6	6	5	15	7	20	8	5	7				34.96	1.73639e-05
	18		7		6	21	5	11	16	15	18	6	6	6	7	7				38.65	2.9521e-05
	7		10		5	6	7	8	5	5	7	5	9	6	6	6				67.92	8.5634e-05
	13		6		8	6	6	9	7	13	5	9	6	10	7	11				87.33	0.000113685
	5		8		14	6	8	7	6	11	5	5	13	5	6	5				103.79	0.00013868
	12		17		6	15	18	5	10	10	6	5	8	9	8	6				122.264	0.000272978
	6		7		8	6	6	6	6	6	5	9	5	6	5	6
	15		10		18	5	7	5	5	6	6	7	7	5	8	6
	8		6		15	14	5	11	5	5	5	6	30	7	7	8
	7		6		8	5	5	11	5	7	5	5	7	5	8	8
	12		7		5	6	7	7	31	5	8	8	12	11	8	6
	5		10		7	11	5	18	7	5	5	7	6	5	5	5
	13		6		7	5	8	8	6	12	10	8	5	5	6	7
	9		7		6	14	12	11	10	7	7	7	6	5	5	8
	7		15		7	6	5	6	8	5	6	20	9	8	7	7
	12		16		5	6	5	5	13	5	7	7	20	8	6	18
	10		18		6	15	7	5	5	6	5	6	5	7	8	8
	9		8		6	8	5	5	5	5	12	12	9	5	6	5
	7		11		12	8	5	9	25	13	9	13	6	15	8	7
	8		11		12	7	5	13	8	8	7	15	10	14	12	6
	5		7		7	5	5	8	10	6	10	6	9	5	13	5
	7		10		7	9	5	5	6	5	7	6	8	7	19	8
	7		6		6	11	5	6	5	8	10	7	5	6	5	7
	8		13		6	11	7	6	6	6	16	11	8	5	7	12
	17		6		5	18	6	5	7	11	11	10	8	5	18	5
	12		13		5	19	5	6	6	6	13	11	8	6	5	6
	8		11		7	10	6	18	5	14	6	9	5	14	7	8
	6		12		9	5	8	8	6	6	11	14	8	5	5	9
	7		13		5	14	12	14	5	9	10	6	7	12	5	6
	6		6		6	6	5	5	5	14	5	11	8	7	6	7
	7		7		5	9	9	8	5	19	9	8	8	6	6	5
	5		16		7	11	5	5	7	5	11	7	5	6	5	5
	7		48		8	9	6	5	5	7	10	5	5	10	5	7
	15		13		5	9	6	6	8	5	5	6	5	9	5	5
	8		6		9	8	10	5	16	9	5	8	9	5	5	5
	6		13		6	5	8	6	7	5	9	10	15	9	6	5
	6		15		8	8	5	6	5	5	7	8	5	5	14	8
	10		7		5	12	11	8	12	6	9	10	15	5	6	12
	7		9		8	11	10	8	7	16	13	14	5	8	7	6
	10		18		15	5	8	8	5	5	8	6	8	7	15	8
	6		6		5	5	8	5	11	6	5	6	7	19	6	8
	5		15		16	7	7	7	10	14	7	9	7	5	6	5
	13		16		8	5	8	6	5	6	8	11	18	6	6	6
	5		18		6	16	16	5	7	10	5	7	8	5	10	7
	8		8		16	8	5	5	8	5	10	5	6	5	6	8
	6		8		5	5	12	6	7	6	11	6	7	6	7	13
	6		8		5	7	7	5	5	5	5	8	11	10	7	7
	9		8		7	8	13	7	22	5	6	14	7	5	15	7
	5		12		5	12	5	5	5	5	8	10	5	5	9	9
	5		6		17	9	11	5	26	11	8	7	6	7	7	8
	7		7		10	7	11	7	5	14	13	7	11	7	14	7
	13		13		7	8	6	6	5	12	5	8	5	6	5	7
	7		10		5	12	6	6	6	30	13	12	18	5	5	5
	9		6		5	11	5	5	8	6	8	5	9	6	7	8
	8		12		7	5	15	8	6	11	8	18	13	5	7	5
	14		6		16	5	8	6	8	8	9	5	14	5	7	7
	8		8		5	5	6	5	8	11	14	7	8	7	6	6
	5		14		7	7	20	10	7	10	6	5	6	5	12	5
	9		6		9	5	7	7	10	5	18	8	8	7	5	8
	6		7		6	9	7	9	6	15	8	14	6	5	5	6
	9		7		5	5	5	5	14	10	16	9	7	8	15	8
	14		8		6	5	5	10	8	7	20	6	8	7	6	16
	6		7		10	5	6	7	10	17	5	5	9	7	5	5
	10		6		5	7	7	5	8	9	5	6	15	5	9	7
	8		8		6	9	5	9	5	6	27	11	7	6	5	5
	10		17		5	9	10	6	7	5	5	5	8	5	5	7
	18		17		10	15	6	6	5	7	8	5	13	9	13	5
	7		6		5	8	9	5	5	6	6	6	9	5	6	18
	7		20		6	13	5	7	6	10	5	6	11	8	8	8
	9		48		6	5	5	6	5	12	7	8	7	7	11	6
	7		6		6	8	5	6	8	8	15	5	7	5	9	6
	11		6		10	11	5	6	5	8	8	11	8	6	6	5
	16		13		14	9	7	5	7	8	9	11	5	5	5	8
	8		6		15	6	5	6	5	5	6	11	5		7	7
	8		13		6	5	13	5	5	6	7	5	6		8	6
	9		8		22	5	11	6	7	10	8	5	11		8	5
	9		10		25	6	14	5	15	5	8	5	14		5	9
	10		6		7	16	6	9	5	11	20	5	7		15	6
	13		6		7	5	6	8	9	9	8	9	15		6	8
	9		6		6	6	8	8	6	6	5	9	9		5	5
	6		13		10	17	18	11	6	6	8	7	15		5	10
	6		7		7	6	9	6	6	20	7	17	8		7	5
	7		16		7	5	5	5	6	6	5	5	7		18	18
	6		18		6	5	7	8	5	19	10	5	5		7	7
	6		8		5	18	6	12	5	6	13	8	6		12	6
	7		8		10	8	5	7	14	8	5	16	7		9	8
	8		6		8	9	9	6	5	7	10	6	5		9	7
	5		7		8	5	8	5	5	5	6	8	16		7	6
	12		11		5	8	5	10	8	7	6	8	6		5	7
	6		6		13	6	5	7	8	7	6	5	5		9	5
	6		6		6	8	8	8	9	8	7	11	5		6	6
	10		6		15	15	10	6	15	6	7	5	6		7	5
	5		6		5	15	11	5	5	6	9	7	17		8	5
	6		11		7	9	12	6	7	8	15	5	7		5	7
	9		6		5	12	5	8	15	5	9	8	5		5	6
	5		7		16	5	8	6	7	11	8	5	7		6	8
	9		6		8	6	7	6	5	8	5	8	5		15	5
	5		9		8	5	5	5	10	6	9	7	14		8	5
	16		7		8	10	6	5	5	15	15	5	6		5	5
	6		6		9	7	7	5	7	5	14	5	8		11	5
	6		7		6	8	9	5	13	8	12	5	5		8	7
	6		6		7	10	17	5	21	5	8	6	12		5	6
	6		7		12	9	6	5	11	8	9	10	16		5	5
	5		6		7	8	6	5	9	12	6	7	6		7	5
	10		9		7	9	14	6	7	14	6	6	17		5	6
	11		8		6	7	5	5	8	18	5	6	14		8	15
	14		12		9	6	6	5	6	10	7	8	7		9	8
	6		6		6	14	14	6	7	6	5	7	10		15	13
	8		6		5	7	6	11	14	5	7	8	5		8	8
	6		7		5	7	7	5	13	6	16	7	7		6	5
	5		6		14	25	6	9	8	5	6	5	12		6	9
	12		7		13	7	5	6	7	9	9	8	12		5	5
	7		6		8	9	11	6	5	5	13	5	6		11	5
	7		7		5	5	6	11	7	13	17	5	20		8	5
	13		6		6	9	10	5	5	8	8	8	7		15	10
	17		7		15	9	10	5	17	5	6	16	10		7	5
	7		6		7	7	5	5	5	6	14	5	19		13	8
	7		12		5	16	5	7	5	10	15	6	6		5	6
	9		6		7	5	5	5	7	5	6	7	5		6	7
	5		7		5	5	6	5	5	5	6	6	5		15	10
	13		9		16	6	8	7	8	12	9	7	5		5	9
	7		6		7	7	5	8	6	5	13	6	5		7	5
	6		6		9	7	11	5	7	9	5	5	9		6	14
	8		6		7	5	5	16	7	10	16	5	6		10	5
	15		6		6	13	6	5	17	5	27	10	6		6	18
	7		6		9	17	9	5	11	8	6	9	16		5	5
	6		6		13	5	5	5	18	5	5	9	5		6	5
	7		6		8	9	17	5	5	5	5	6	7		5	7
	18		7		7	14	5	11	5	5	16	14	6		6	8
	13		6		6	6	5	6	6	5	13	5	5		9	7
	8		6		17	10	5	7	5	8	5	7	6		6	5
	6		7		5	5	11	5	15	6	5	13	7		5	7
	6		6		5	18	6	8	6	9	5	7	5		6	6
	10		7		6	12	10	9	5	13	11	8	10		6	8
	7		6		17	17	19	6	8	10	13	6	11		6	6
	11		7		5	11	5	6	6	5	5	7	8		7	7
	8		7		5	20	6	9	12	7	6	8	5		9	8
	8		8		7	11	9	7	6	6	5	7	6		9	5
	14		7		9	20	7	7	5	7	13	13	9		7	17
	5		6		7	14	14	7	11	13	5	5	8		18	8
	7		7		5	8	10	5	13	5	7	9	7		8	5
	8		8		7	16	9	7	5	7	8	7	9		5	11
	6		7		6	5	7	5	25	15	6	6	14		5	8
	5		6		5	7	5	18	7	36	6	8	5		6
	5		6		8	15	13	5	5	9	5	5	13		10
	6		7		5	7	6	7	7	15	9	8	16		5
	9		6		18	5	10	8	5	8	16	15	20		6
	8		7		8	6	19	15	5	5	5	5	5		5
	12		6		30	5	7	5	8	7	8	5	14		6
	17		7		16	5	5	6	5	6	7	8	7		5
	10		7		6	8	5	5	16	7	6	11	6		6
	12		6		6	5	7	7	8	5	6	8	9		5
	17		6		15	6	8	7	9	21	9	5	5		5
	17		6		6	5	10	6	12	11	17	18	6		8
	5		8		11	7	5	7	5	7	11	5	9		10
			6		5	5	5	5	5	9	11	6	5		5
			6		5	6	9	5	6	15	5	5	7		5
			7		7	6	5	8	5	5	6	7	6		7
			8		5	10	8	6	7	6	5	14	18		5
			6		10	14	6	15	8	6	5	5	5		16
			6		15	8	8	6	8	15	5	5	5		5
			7		8	10	7	5	5	8	10	11	8		5
			6		5	18	19	7	6	5	7	5	5		5
			7		13	6	5	8	7	8	5	9	7		8
			7		12	8	6	5	16	5	5	5	11		6
			6		9	5	8	6	20	6	12	6	6		15
			6		14	14	13	5	8	7	5	5	5		5
			6		5	5	5	5	7	5	13	15	7		10
			6		6	14	5	6	6	5	6	6	5		7
			7		8	6	7	8	9	15	5	5	11		7
			8		5	9	6	8	7	6	8	8	7		5
			11		12	12	8	7	8	14	5	8	5		5
			8		5	5	6	6	12	5	11	7	8		5
			6		16	6	7	11	13	23	7	9	6		6
			7		8	16	5	9	5	9	5	6	6		8
			6		6	7	5	7	15	10	5	9	5		6
			8		5	8	5	5	19	9	11	7	5		8
			6		8	6	14	8	5	9	10	6	7		5
			6		15	7	6	9	5	9	5	5	5		8
			7		7	8	5	6	16	6	6	11	6		5
			9		8	10	9	5	5	8	17	9	5		7
			6		15	7	5	6	5	7	14	6	7		15
			6		5	6	7	5	16	8	5	7	5		7
			6		7	5	5	5	5	8	6	5	17		7
			6		6	7	16	9	7	7	10	6	5		5
			6		8	6	5	7	21	11	6	7	7		7
			6		5	13	8	8	12	5	5	9	5		7
			6		5	7	12	6	5	25	18	6	8		8
			9		6	5	9	5	8	8	9	8	9		5
			6		14	7	7	6	21	7	5	8	11
			6		6	12	9	6	11	6	5	6	16
			6		11	6	5	7	6	36	17	5	7
			6		6	11	12	7	7	8	14	8	6
			8		7	5	7	6	5	5	7	5	22
			6		5	10	12	5	10	7	12	7	6
			6		7	10	5	5	9	9	19	9	5
			9		5	9	6	5	15	5	16	13	5
			6		5	13	8	6	6	7	5	8	6
			6		5	8	13	14	5	5	10	5	5
			6		5	5	5	9	7	9	6	6	10
			9		5	9	9	5	5	24	5	7	9
			6		8	14	9	5	13	5	8	10	15
			6		8	7	15	6	5	7	5	8	6
			7		9	6	5	10	5	8	6	11	5
			9		6	7	6	7	7	7	8	7	6
			8		11	5	5	11	5	8	18	7	5
			7		17	5	16	5	11	5	15	5	6
			6		14	7	5	5	13	12	9	6	6
			8		6	6	7	6	6	9	5	10	9
			9		6	8	5	11	10	5	5	7	7
			9		5	9	9	9	8	8	9	5	6
			7		6	7	11	6	5	6	7	6	15
					5	12	5	6	6	15	10	22	6
					12	6	6	6	5	13	5	9	16
					5	7	6	5	7	5	5	6	9
					11	8	7	5	6	5	7	9	11
					5	7	14	7	8	7	8	6	8
					9	6	18	5	16	8	7	5	13
					12	9	6	8	5	7	9	15	5
					5	8	7	5	5	8	6	9	5
					13	7	7	7	5	5	7	6	8
					16	7	22	7	6	7	6	6	12
					5	5	7	5	5	5	8	18	8
					5	7	10	5	5	18	18	7	5
					6	5	8	6	8	5	5	8	5
					9	9	5	13	7	5	11	7	5
					6	12	8	7	5	5	11	8	6
					5	8	6	18	6	7	14	5	5
					10	16	7	6	5	5	14	14	6
					6	18	5	7	8	6	12	5	6
					6	6	15	5	7	5	6	5	5
					11	7	10	9	8	9	5	10	8
					5	5	7	8	7	5	9	8	7
					9	7	6	18	6	9	11	8	5
					15	8	6	5	10	5	11	8	5
					7	5	5	7	5	8	17	5	11
					6	9	6	11	6	5	9	5	5
					10	11	6	7	18	5	5	6	5
					6	5	8	5	23	7	5	6	5
					5	6	5	5	8	7	5	6	20
					7	6	5	11	31	13	10	8	5
					7	7	8	9	10	5	5	18	6
					8	5	6	7	6	9	8	7	6
					5	6	5	5	5	7	5	5	8
					17	6	5	5	6	12	8	5	5
					5	5	8	5	7	6	21	5	16
					5	5	16	6	9	6	8	9	20
					7	8	9	9	7	11	6	11	5
					5	15	15	7	5	20	5	17	5
					5	10	5	8	12	18	6	5	5
					7	14	11	6	5	5	6	6	6
					5	16	5	5	6	7	6	5	8
					7	13	8	6	6	5	14	6	9
					5	6	8	6	9	8	5	5	6
					5	10	17	10	5	12	8	8	5
					10	7	6	7	5	13	5	12	5
					8	8	5	5	5	5	5	5	5
					7	17	12	8	5	5	10	7	7
					5	7	7		5	14	5	7	7
					10	14	10		10	5	5	8	6
					7	7	7		5	7	6	12	9
					5	7	11		7	5	5	5	5
					7	8	12		10	17	7	7	6
					5	12	9		7	7	9	5	6
					23	5	6		6	10	20	15	5
					5	9	5		5	5	9	7	5
					8	9	13		6	8	5	9	5
					18	11	5		18	5	8	6	6
					6	5	5		8	8	13	6	5
					13	5	11		5	16	5	8	7
					5	9	8		5	5	8	7	11
					6	6	7		5	9	10	6	19
					5	5	22		5	7	6	5	6
					5	13	12		15	9	8	5	14
					6	6	5		20	5	10	5	16
					18	13	13		17	8	5	11	20
					8	8	18		5	15	8	9	5
					7	5	5		7	5	9	6	8
					7	11	7		6	12	9	5	6
					6	8	14		6	6	14	7	9
					8	7	9		7	7	14	5	5
					8	9	11		12	5	7	5	5
					7	7	6		5	7	7	5	16
					10	7	12		31	9	8	7	5
					6	8	6		6	5	6	6	7
					6	8	5		5	8	11	5	5
					18	6	8		5	5	18	9	5
					5	8	8		8	11	5	7	16
					5	9	5		6	8	5	6	18
					12	6	8		17	8	11	12	10
					6	15	14		7	11	11	9	12
					7	5	8		5	5	10	11	5
					14	30	7		5	7	14	6	6
					7	8	6		5	5	5	5	5
					6	9	11		8	5	12	5	11
					6	8	5		5	8	12	7	9
					5	10	6		5	8	6	8	8
					8	5	10		9	5	8	5	7
					27	5	8		5	8	5	6	11
					6	9	5		11	16	5	5	9
					5	10	8		7	7	6	7	7
					14	11	8		8	6	7	15	7
					5	8	5		18	9	5	5	8
					7	6	8		5	10	9	7	5
					11	6	9		15	8	5	5	7
					15	8	9		5	7	16	6	7
					16	13	9		11	6	20	6	17
					5	17	6		8	5	5	9	7
					5	5	20		7	6	24	6	8
					5	5	10		19	7	5	5	5
					5	9	9		6	5	8	9	14
					12	5	6		7	6	14	7	7
					12	16	5		8	17	5	8	5
					5	14	6		7	5	5	6	10
					6	12	8		13	5	6	11	13
					6	13	6		5	8	8	8	6
					9	5	8		5	5	6	8	8
					5	14	5		8	6	9	6	8
					27	14	10		13	5	12	5	10
					5	6	6		17	5	14	6	5
					5	5	8		17	5	8	7	6
					7	6	7		5	9	10	5	8
					9	8	5		7	8	5	5	7
					5	12	6		5	5	5	7	13
					7	5	25		6	5	20	13	20
					6	8	8		7	8	11	7	5
					6	8	7		16	6	8	15	10
					12	9	6		20	8	9	13	8
					6	9	7		14	6	9	5	6
					7	8	8		5	7	5	6	5
					5	5	15		14	8	7	10	12
					11	15	6		6	6	15	7	7
					6	8	15		5	5	5	7	10
					5	6	10		7	7	5	5	7
					9	7	6		5	5	8	5	8
					6	6	8		7	5	7	5	12
					5	18	7		5	6	8	8	11
					5	8	5		8	6	10	11	5
					5	15	8		17	8	7	5	5
					6	9	6		25	5	5	5	8
					8	5	6		7	6	5	6	13
					6	6	15		5	5	5	11	5
					5	9	5		5	8	10	10	26
					7	10	8		7	5	6	7	5
					8	8	6		5	9	5	7	8
					5	6	9		21	23	5	8	9
					5	14	6		5	5	9	11	18
					6	5	6		10	6	14	5	5
					11	9	14		7	10	6	11	5
					7	16	6		10	6	8	9	31
					9	8	5		8	6	21	7	5
					15	5	5		6	7	7	14	15
					10	5	11		5	6	5	6	6
					10	11	6		6	5	5	22	14
					8	8	10		6	6	18	5	13
					5	6	11		5	9	31	9	23
					6	5	6		7	7	14	7	9
					5	6	6		7	8	8	9	18
					6	6	15		8	9	9	15	7
					5	7	8		6	7	5	10	7
					5	5	10		10	5	21	11	6
					7	8	6		5	6	9	10	16
					21	9	7		8	9	7	5	8
					16	6	6		11	7	13	8	5
					6	13	10		5	6	7	12	6
					8	17	6		9	5	8	8	6
					5	7	5		5	9	12	5	15
					6	7	9		9	5	11	5	8
					5	30	10		6	8	5	6	10
					11	9	7		5	5	5	7	7
					5	11	6		6	5	7	7	12
					5	11	8		7	6	5	7	7
					7	6	7		5	16	5	9	15
					5	10	15		5	32	5	14	6
					7	6	11		5	9	7	7	15
					15	6	6		7	15	5	5	8
					5	7	6		9	7	15	6	16
					7	7	6		11	6	6	6	8
					6	5	6		10	5	6	7	5
					5	8	12		7	9	5		8
					8	7	12		21	15	6		15
					9	5	5		12	8	6		19
					7	15	9		5	11	8		7
					7	6	5		7	10	5		11
					8	16	6		5	5	11		20
					5	5	8		5	8	9		8
					5	6	9		7	9	9		5
					7	9	7		5	9	5		5
					7	14	5		14	13	8		17
					9	5	7		5	8	8		5
					6	6	5		7	5	14		16
					5	5	9		7	6	5		7
					12	6	6		5	10	22		5
					28	6	8		7	18	6		11
					5	7	7		5	6	5		26
					6	11	13		21	9	11		5
					5	7	5		7	9	5		6
					5	10	5		8	7	7		6
					8	7	6		10	11	11		5
					5	16	8		5	5	5		8
					6	5	9		14	5	7		13
					9	8	5		14	6	5		6
					20	11	5		8	5	13		14
					12	10	5		5	7	8		5
					8	5	7		7	5	10		18
					9	5	6		9	21	5		6
					6	5	18		7	6	5		7
					5	7	7		5	6	14		6
					6	5	9		11	8	5		10
					13	8	6		7	10	14		10
					15	5	8		6	15	6		5
					5	6	5		5	9	5		5
					5	9	7		9	5	9		5
					11	7	5		8	5	9		9
					8	6	11		12	7	6		5
					5	6	9		7	7	5		7
					12	9	7		14	21	5		16
					16	6	7		6	6	5		11
					20	10	8		8	11	13		9
					15	8	8		9	13	5		6
					6	7	8		5	20	7		5
					17	11	7		5	12	5		5
					12	20	7		11	5	9		6
					6	5	10		15	5	6		8
					5	6	5		17	6	5		5
					10	6	9		5	8	6		15
					6	9	6		9	8	11		5
					5	6	5		5	8	18		17
					6	7	14		10	6	8		9
					13	6	6		5	16	5		8
					8	5	8		5	20	13		5
					16	6	5		5	12	5		6
					5	8	8		5	6	5		11
					8	10	6		15	7	7		11
					7	6	7		10	13	5		6
					19	8	7		5	6	6		7
					6	5	7		7	5	31		7
					18	5	5		12	5	7		5
					5	7	7		5	6	10		5
					7	6	6		5	10	6		5
					12	8	6		5	5	8		6
					5	9	5		5	8	18		9
					5	5	6		6	12	10		13
					7	8	10		5	12	5		5
					5	5	6		5	5	5		5
					10	5	11		5	5	6		10
					6	6	8		6	6	5		6
					6	8	6		5	9	5		5
					5	13	9		5	11	5		5
					6	5	11		11	10	5		10
					6	30	6		5	6	9		14
					6	8	7		8	6	6		6
					9	8	12		5	21	8		8
					16	7	6		8	6	6		6
					9	10	7		9	18	5		5
					17	14	13		7	18	6		5
					5	9	20		7	5	5		6
					5	8	8		10	8	12		5
					7	5	15		6	7	6		11
					5	5	10		5	15	6		14
					5	6	7		9	18	7		6
					5	17	8		10	5	6		8
					5	5	5		10	8	6		5
					17	9	9		5	7	12		10
					6	6	6		5	5	5		11
					11	10	7		11	6	13		6
					9	5	6		14	5	8		8
					30	5	6		5	16	7		7
					6	16	5		5	8	8		11
					5	9	6		6	6	8		18
					5	7	6		5	23	8		8
					7	5	15		22	17	16		7
					10	6	5		5	9	6		5
					9	7	6		8	5	6		7
					6	13	11		13	8	5		10
					18	7	9		5	7	7		13
					8	9	6		9	17	5		5
					5	12	5		14	9	15		7
					9	5	10		8	5	5		8
					7	5	9		5	9	11		7
					5	8	9		18	7	5		10
					21	5	10		9	32	6		6
					10	5	8		7	5	16		11
					5	6	11		14	6	20		5
					7	16	6		14	8	9		16
					6	8	6		9	15	5		6
					5	10	14		15	6	8		7
					5	6	9		5	10	9		6
					16	5	6		11	5	5		5
					15	14	10		9	7	6		11
					7	6	6		7	6	9		6
					11	5	10		6	5	20		6
					6	5	7		5	8	6		5
					6	7	9		6	7	9		6
					9	6	18		6	5	15		6
					18	6	6		8	7	8		11
					7	12	8		7	5	17		5
					12	8	11		17	23	6		5
					5	5	9		9	5	8		5
					18	5	6		5	8	8		9
					14	6	17		5	15	5		5
					5	9	6		5	5	7		17
					6	18	5		13	7	6		9
					5	5	6		6	5	8		11
					5	6	12		6	7	7		9
					5	8	7		17	9	8		15
					7	8	12		7	5	6		6
					13	9	6		10	8	5		16
					6	7			5	7	12		20
					15	9			8	14	10		7
					7	16			6	8	6		16
					5	5			19	8	6		16
					6	7			6	16	8
					7	5			13	10	6
					5	8			5	6	13
					8	15			6	10	5
					15	16			6	5	5
					5	5			5	8	20
					15	14			8	8	7
					9	8			5	11	14
					6	13			6	5	6
					9	17			6	5	10
					7	12			5	6	5
					7	7			7	21	9
					16	7			5	6	16
					8	14			20	6	6
					5	20			8	8	8
					22	5			5	6	7
					6	30			7	7	7
					11	5			7	6	5
					5	7			6	5	5
					11	9			8	5	11
					30	6			6	16	5
					8	6			5	16	7
					5	5			5	5	5
					7	5			5	8	8
					9	26			15	12	12
					15	8			6	9	6
					16	15			5	6	18
					20				5	6	8
					6				18	5	7
					5				6	7	5
					8				8	5	5
					9				25	5	7
					9				7	5	5
					7				8	8	5
					5				5	7	5
					7				11	5
					6				5	5
					12				6	6
					5				6	5
					7				17	7
					11				10	5
					5				8	14
					9				5	5
					8				17	20
					11				5	5
					5				7	6
					8				5	9
					6				8	5
					6				5	7
					8				8	14
					5				5	6
					5				25	15
					5				5	18
					5				10	10
					18				9	5
					7				11	6
					5				8	10
					12				7	15
					5				7	6
					6				5	21
					5				9	12
					5				15	5
					9				7	8
					6				5	6
					9				6	12
					5				10	6
					12				6	6
					7				11	5
					17				5	6
					5				7	7
					5				23	13
					7				8	14
					5				11	6
					8				32	5
					5				5	5
					8				7	10
					5				14	18
					5				5	9
					7				5	11
					5				17	6
					5				7	8
					5				10	14
					5				5	5
					8				6	7
					14				7	16
					5				6
					15				9
					8				14
					7				5
					21				5
					5				8
					7				18
					5				6
					5				5
					11				6
					5				8
					5				8
					7				5
					8				6
					7				9
					9				5
					6
					5
					5
					16
					18
					9
					5
					5
					5
					8
					8
					5
					7
					8
					5
					5
					9
					14
					5
					21
					8
					16
					7
					9
					27
					6
					7
					5
					6
					6
					5
					8
					13
					8
					5
					8
					15
					25
					7
					14
					7
					9
					5
					9
					5
					6
					5
					13
					8
					9
					6
					30
					5
					5
					8
					8
					5
					19
					6
					5
					8
					7
					17
					9
					5
					7
					8
					12
					5
					7
					15
					13
					8
					7
					19
					6
					11
					5
					5
					8
					7
					18
					6
					15
					8
					15
					6
