# Supplementary material for: Actin waves guide an outward movement of microclusters in the lymphocyte immunological synapse
Source: EMBO Rep. 2025 Dec 22;27(4):834–52. doi: 10.1038/s44319-025-00676-2 (PMC12936205; doi:10.1038/s44319-025-00676-2)
Supplement: Supplementary file 25 — Source data Fig. 3 [file 44319_2025_676_MOESM25_ESM.zip › Figure 3/Figure 3B.xlsx]

## Sheet: Sheet1
	3B
	TCR Anterograde Fraction				TCR speed
	Mouse Primary T Cell	Mouse Primary T Cell CK666	Mouse Primary T Cell WASP-/-		Mouse Primary T Cell	Mouse Primary T Cell CK666	Mouse Primary T Cell WASP-/-
	0.363636	0.6	0.25		34.1137	49.0447	35.9091
	0.363636	0.333333	0.235294		41.6526	35.9876	34.377
	0.421053	0.333333	0.238095		55.4188	29.6843	40.8148
	0.466667	0.375	0.125		45.8135	24.4342	27.3554
	0.62069	0.454545	0		39.9706	51.6118	27.2017
	0.4	0.555556	0.285714		41.3768	35.1918	44.6642
	0.333333	0.461538	0.222222		41.3768	43.3202	66.9639
	0.222222	0.444444	0.263158		44.2273	35.1168	40.2317
	0.5	0.581818	0.25		39.0587	69.9123	38.122
	0.611111	0.375	0.12		41.2132	39.1203	41.2625
SEM	0.0391169	0.0315619	0.0281939		1.74568	4.10547	3.53667
MEAN	0.430235	0.451457	0.198948		42.4222	41.3424	39.6902
	Actin Anterograde Fraction				Actin speed
	Mouse Primary T Cell	Mouse Primary T Cell CK666	Mouse Primary T Cell WASP-/-		Mouse Primary T Cell	Mouse Primary T Cell CK666	Mouse Primary T Cell WASP-/-
	0.411184	0.351485	0.539604		48.4778	35.31	50.4479
	0.58156	0.59292	0.530806		41.1495	35.0343	51.0435
	0.339623	0.5	0.534759		43.1814	39.1916	42.463
	0.302469	0.506579	0.542986		31.8528	41.4134	48.4325
	0.717105	0.59292	0.384259		35.0903	35.0343	43.3587
	0.409241	0.546667	0.384259		41.458	48.2158	43.3587
	0.503145	0.59292	0.544413		38.6625	35.0343	65.5551
	0.755556	0.574713	0.469613		42.0657	39.0652	43.8602
	0.488764	0.540541	0.511976		40.1699	38.2986	68.9294
	0.302469	0.413223	0.52		31.8528	37.7424	43.1263
	0.457286	0.538462	0.52439		38.1272
	0.175879				63.4289
SEM	0.0492565	0.0234935	0.018187		2.43202	1.29298	3.04404
MEAN	0.45369	0.522766	0.498824		41.2931	38.434	50.0575
	P Values TCR Anterograde fraction					P Values TCR speed
	Mouse Primary T Cell WASP-/- vs. Mouse Primary T Cell Control			0.0024937		Mouse WASP-/- vs. Mouse Control		0.306625
	Mouse Primary T Cell WASP-/- vs. Mouse Primary T Cell CK666			0.00093097		Mouse WASP-/- vs. Mouse CK666		0.878477
	Mouse Primary T Cell Control vs. Mouse Primary T Cell CK666			0.96447		Mouse ck666 vs. M Control		0.287314
	P Values actin anterograde fraction					P values actin speed
	Mouse Primary T Cell CK666 vs. Mouse Primary T Cell WASP-/-			0.132318		Mouse Primary T Cell CK666 vs. Mouse Primary T Cell WASP-/-		0.00143702
	Mouse Primary T Cell CK666 vs. Mouse Primary T Cell Control			0.0943686		Mouse Primary T Cell CK666 vs. Mouse Primary T Cell Control		0.33657
	Mouse Primary T Cell WASP-/- vs. Mouse Primary T Cell Control			0.302475		M WASP-/- vs. M Control		0.00397574
