# Supplementary material for: Actin waves guide an outward movement of microclusters in the lymphocyte immunological synapse
Source: EMBO Rep. 2025 Dec 22;27(4):834–52. doi: 10.1038/s44319-025-00676-2 (PMC12936205; doi:10.1038/s44319-025-00676-2)
Supplement: Supplementary file 25 — Source data Fig. 3 [file 44319_2025_676_MOESM25_ESM.zip › Figure 3/Figure 3C.xlsx]

## Sheet: Sheet1
		3C
		Mouse Primary T Cell		Mouse Primary T Cell CK666		Mouse Primary T Cell WASP-/-
		Inward	Outward	Inward	Outward	Inward	Outward
		47.5294	43.0733	35.1963	30.1982	44.7471	46.9708
		39.0517	32.7887	30.5227	28.9913	49.9091	50.933
		38.1861	36.8775	33.2781	28.3823	38.5943	38.6698
		27.9368	26.5906	50.3529	50.1597	45.572	45.9639
		32.4592	32.7883	38.8113	35.7718	42.4997	40.4393
		40.0405	37.3016	70.4289	66.936	30.5227	28.9913
		36.2647	33.3391	40.8662	43.0637	42.4997	40.4393
		34.5436	26.9682	30.5227	28.9913	58.8791	60.121
		35.9154	46.1721	37.2617	34.0071	37.3401	40.2368
		39.405	35.2272
		27.9368	26.5906
		37.4549	32.9081
	SEM	1.5569	1.77185	4.22433	4.32231	2.67646	2.91706
	MEAN	35.3813	33.4138	41.5056	39.5379	43.2271	43.2243
