# Supplementary material for: Actin waves guide an outward movement of microclusters in the lymphocyte immunological synapse
Source: EMBO Rep. 2025 Dec 22;27(4):834–52. doi: 10.1038/s44319-025-00676-2 (PMC12936205; doi:10.1038/s44319-025-00676-2)
Supplement: Supplementary file 25 — Source data Fig. 3 [file 44319_2025_676_MOESM25_ESM.zip › Figure 3/Figure 3E.xlsx]

## Sheet: Sheet1
	P-Value for WASP-/- vs. Control : 0.0012237
	3E
	Control	WASP-/-
	0.86	0.352822
	1	0.364597
	0.605086	0.433557
	0.593097	0.445349
	0.971429	0.223486
	0.936	0.671849
	0.458833	0.446538
	0.735294
	0.676437
SEM	0.0638386	0.0514454
Mean	0.759575	0.419743
